# Supplementary material for: Managing flowering time in Miscanthus and sugarcane to facilitate intra- and intergeneric crosses
Source: PLoS One. 2021 Jan 7;16(1):e0240390. doi: 10.1371/journal.pone.0240390 (PMC7790387; doi:10.1371/journal.pone.0240390)
Supplement: S1 Table — (XLSX) [file pone.0240390.s003.xlsx]

## Sheet: meta-data
S1 Table	First flowering date of Miscanthus and sugarcane in 2014-2015 greenhouse experiment.
Experiment summary	To determine how to synchronize the flowering time of Miscanthus and saccharum, a series of greenhouse experiments were conducted over three years (2014-2017). This supplemental table contains raw data from the 2014-2015 greenhouse experiment. The 2014-2015 experiment was initiated from 25 March to 21 April 2014. 23 Saccharum genotypes and 10 Miscanthus genotypes were included.

## Sheet: S1 Table
			Cut plus cold treatment					Cut treatment
Entry	Species	Control	Sep	Oct	Nov	Dec	Jan	Sep	Oct	Nov	Dec	Jan
M. sinensis 'PMS-436'	Miscanthus	2014-08-20 19:55:12
M. sacchariflorus 'PMS-075'	Miscanthus	2014-09-15 12:00:00
M. sacchariflorus 4x 'Tohoku-2010-034'	Miscanthus	2014-09-26
M. sinensis 'PMS-204'	Miscanthus	2014-09-26
M. sacchariflorus 4x 'Gifu-2010-008'	Miscanthus	2014-10-03
M. sacchariflorus 4x 'PF30153'	Miscanthus	2014-10-07 04:48:00					2015-03-28
M. sacchariflorus var. lutarioriparius 'PF30022'	Miscanthus	2014-10-17	2014-11-23			2015-03-14	2015-03-28				2015-02-06
M. ×giganteus 'Illinois-6x.06 (Mxg2x-6)'	Miscanthus	2014-10-25
M. floridulus 'US56-0022-03'	Miscanthus	2014-11-23						2015-03-08			2015-03-22 12:00:00	2015-04-11
M. sinensis 'PMS-375'	Miscanthus	2014-11-27 16:04:48						2014-12-27				2015-04-20
S. hybr. 'US 87-1019'	Saccharum	2014-12-01
S. spontaneum 'Saudi Arabia'	Saccharum	2014-10-03
S. spontaneum 'IND 81-146'	Saccharum	2014-10-17
S. arundinaceum 'UI11-00040'	Saccharum	2014-10-25
S. arundinaceum × Miscanthus 'Purple People Greeter'	Saccharum × Miscanthus	2014-10-25
S. hybr. 'US 84-1058'	Saccharum	2014-11-01
S. arundinaceum 'US 71-0122-01'	Saccharum	2014-11-15
S. hybr. 'L09-105'	Saccharum	2014-11-21
S. hybr. 'L79-1002'	Saccharum	2014-12-01
S. hybr. 'Ho91-552'	Saccharum	2014-12-05
S. hybr. 'HoCP96-540'	Saccharum	2014-12-13
S. officinarum 'Ho06-9001'	Saccharum	2014-12-05
S. officinarum 'Ho06-9002'	Saccharum	2014-12-02
