# Supplementary material for: Managing flowering time in Miscanthus and sugarcane to facilitate intra- and intergeneric crosses
Source: PLoS One. 2021 Jan 7;16(1):e0240390. doi: 10.1371/journal.pone.0240390 (PMC7790387; doi:10.1371/journal.pone.0240390)
Supplement: S2 Table — (XLSX) [file pone.0240390.s004.xlsx]

## Sheet: meta-data
S2 Table	First flowering date of Miscanthus and sugarcane in 2015-2016 greenhouse experiment
Experiment summary	To determine how to synchronize the flowering time of Miscanthus and saccharum, a series of greenhouse experiments were conducted over three years (2014-2017). This supplemental table contains raw data from the 2015-2016 greenhouse experiment. The 2015-2016 experiment was initiated on 2-3 June 2015. A total of 15 Saccharum genotypes and 23 Miscanthus genotypes were included.

## Sheet: S2 Table
			Stored pots				Stored rhizome
Entry	Species	control	June	July	Aug	Sep	June	July	Aug	Sep
M. sacchariflorus 'RU2012-037'	Miscanthus	2015-08-05		2015-08-22			2015-08-05	2015-09-05
M. sacchariflorus 'RU2012-050'	Miscanthus	2015-08-05		2015-08-29			2015-09-05	2015-08-29
M. sacchariflorus 'RU2012-016'	Miscanthus	2015-08-17 07:55:12					2015-08-15	2015-09-07 07:55:12
M. sacchariflorus 'RU2012-120'	Miscanthus	2015-08-22		2015-09-12			2015-08-15	2015-09-05
M. sacchariflorus 'RU2012-112'	Miscanthus	2015-08-29	2015-08-15	2015-09-05			2015-08-15	2015-09-05
M. sinensis 'PMS-436'	Miscanthus	2015-08-29
M. sacchariflorus 'RU2012-078'	Miscanthus	2015-09-05		2015-09-05	2015-09-12		2015-09-05
M. sacchariflorus 'PMS-075'	Miscanthus	2015-09-19
M. sacchariflorus 'Tohoku-2010-036'	Miscanthus	2015-10-03	2015-10-03	2015-10-03			2015-10-03	2015-10-03
M. sinensis 'PMS-204'	Miscanthus	2015-10-03
M. sacchariflorus 'JM11-019'	Miscanthus	2015-10-07 16:04:48	2015-10-03				2015-10-03		2015-10-10
M.sacchariflorus 4x 'PF30157'	Miscanthus	2015-10-10					2015-10-10	2015-10-19 07:55:12
M. sacchariflorus 'Gifu-2010-008'	Miscanthus	2015-10-10	2015-10-10				2015-10-10	2015-10-17
M. sacchariflorus 'Gifu-2010-024'	Miscanthus	2015-10-10	2015-10-24				2015-10-03	2015-10-17
M. sacchariflorus 4x 'Tohoku-2010-034'	Miscanthus	2015-10-10
M. sacchariflorus 'JM11-040'	Miscanthus	2015-10-10					2015-10-10
M. sacchariflorus 'Tohoku-2010-025'	Miscanthus	2015-10-10	2015-10-10	2015-10-10			2015-10-03	2015-10-10
M. sacchariflorus 'Tohoku-2010-037'	Miscanthus	2015-10-10	2015-10-10				2015-10-03	2015-10-24
M. sacchariflorus var. lutarioriparius 'PF30022'	Miscanthus	2015-10-24
M. floridulus 'US56-0022-03'	Miscanthus	2015-12-19
M. sinensis 'PMS-375'	Miscanthus	2015-12-19
M. sacchariflorus 4x 'PF30153'	Miscanthus						2015-10-03	2015-10-24
S. hybr. 'US 84-1058'	Saccharum	2015-11-07
S. hybr. 'L09-105'	Saccharum	2015-12-26
S. officinarum 'Ho06-9001'	Saccharum	2016-01-13
S. officinarum 'Ho06-9002'	Saccharum
S. arundinaceum × Miscanthus 'Purple People Greeter'	Saccharum × Miscanthus	2016-03-02
