# Supplementary material for: Managing flowering time in Miscanthus and sugarcane to facilitate intra- and intergeneric crosses
Source: PLoS One. 2021 Jan 7;16(1):e0240390. doi: 10.1371/journal.pone.0240390 (PMC7790387; doi:10.1371/journal.pone.0240390)
Supplement: S5 Table — (XLSX) [file pone.0240390.s007.xlsx]

## Sheet: meta-data
Experiment description	To determine how to synchronize the flowering of Miscanthus and Saccharum, a series of greenhouse experiments were conducted over three years (2014-2017). A key component of the study was to assess the diversity of flowering times within each genus, when plants were grown in a greenhouse at Urbana, IL under a photoperiod treatment that was expected to be conducive to flowering of sugarcane. We al…

## Sheet: 2014-2015
Entry	Accession	Pot	Plant within Entry	Cutting and Cold Treatment	Month	Vigor at 1 week post-treatment	Vigor at 4 weeks post-treatment	Heading before treatment (Y/N)	Flowering before treatment (Y/N)	Flowering before Treatment =>	1st Head	50% Head	1st Flower	50% Flower	Ending date	reproductive shoots at first flowering (count from flag on)	Pollen score at first flowering	reproductive shoots at 50% flowering (count from flag on)	Pollen score at 50% flowering	First Flush of Flowering after Treatment	HD-1	HD-50	Flw-1	Flw-50	END Date	reproductive shoots at first flowering (count from flag on)	Pollen score at first flowering	reproductive shoots at 50% flowering (count from flag on)	Pollen score at 50% flowering	91	98	105	112	119	126	133	140	147	154	161	168	175	182	189	196	203	210	217	224
Miscanthus ×giganteus 'Illinois-6x.06 (Mxg2x-6)'	UI10-00112	1	1	control	control			Y	Y		179		187		203																												Y	Y	Y	Y
Miscanthus ×giganteus 'Illinois-6x.06 (Mxg2x-6)'	UI10-00112	2	2	control	control
Miscanthus ×giganteus 'Illinois-6x.06 (Mxg2x-6)'	UI10-00112	3	3	control	control			Y	Y		179		187		203																												Y	Y	Y	Y
Miscanthus ×giganteus 'Illinois-6x.06 (Mxg2x-6)'	UI10-00112	4	4	control	control
Miscanthus ×giganteus 'Illinois-6x.06 (Mxg2x-6)'	UI10-00112	5	5	control	control
Miscanthus ×giganteus 'Illinois-6x.06 (Mxg2x-6)'	UI10-00112	6	6	control	control
Miscanthus ×giganteus 'Illinois-6x.06 (Mxg2x-6)'	UI10-00112	7	7	cut_only	Sep	7	5
Miscanthus ×giganteus 'Illinois-6x.06 (Mxg2x-6)'	UI10-00112	8	8	cut_only	Sep	7	5
Miscanthus ×giganteus 'Illinois-6x.06 (Mxg2x-6)'	UI10-00112	9	9	cut_only	Sep	7	5
Miscanthus ×giganteus 'Illinois-6x.06 (Mxg2x-6)'	UI10-00112	10	10	cut_only	Oct	7	5
Miscanthus ×giganteus 'Illinois-6x.06 (Mxg2x-6)'	UI10-00112	11	11	cut_only	Oct	7	5
Miscanthus ×giganteus 'Illinois-6x.06 (Mxg2x-6)'	UI10-00112	12	12	cut_only	Oct	7	5
Miscanthus ×giganteus 'Illinois-6x.06 (Mxg2x-6)'	UI10-00112	13	13	cut_only	Nov	7	5
Miscanthus ×giganteus 'Illinois-6x.06 (Mxg2x-6)'	UI10-00112	14	14	cut_only	Nov	7	5
Miscanthus ×giganteus 'Illinois-6x.06 (Mxg2x-6)'	UI10-00112	15	15	cut_only	Nov	7	5
Miscanthus ×giganteus 'Illinois-6x.06 (Mxg2x-6)'	UI10-00112	16	16	cut_only	Dec	7	5
Miscanthus ×giganteus 'Illinois-6x.06 (Mxg2x-6)'	UI10-00112	17	17	cut_only	Dec	7	5
Miscanthus ×giganteus 'Illinois-6x.06 (Mxg2x-6)'	UI10-00112	18	18	cut_only	Dec	7	5
Miscanthus ×giganteus 'Illinois-6x.06 (Mxg2x-6)'	UI10-00112	19	19	cut_only	Jan	7	5
Miscanthus ×giganteus 'Illinois-6x.06 (Mxg2x-6)'	UI10-00112	20	20	cut_only	Jan	7	5
Miscanthus ×giganteus 'Illinois-6x.06 (Mxg2x-6)'	UI10-00112	21	21	cut_only	Jan	7	5
Miscanthus ×giganteus 'Illinois-6x.06 (Mxg2x-6)'	UI10-00112	22	22	cut_&_cold	Sep	7	5
Miscanthus ×giganteus 'Illinois-6x.06 (Mxg2x-6)'	UI10-00112	23	23	cut_&_cold	Sep	7	5
Miscanthus ×giganteus 'Illinois-6x.06 (Mxg2x-6)'	UI10-00112	24	24	cut_&_cold	Sep	7	5
Miscanthus ×giganteus 'Illinois-6x.06 (Mxg2x-6)'	UI10-00112	25	25	cut_&_cold	Oct	7	5
Miscanthus ×giganteus 'Illinois-6x.06 (Mxg2x-6)'	UI10-00112	26	26	cut_&_cold	Oct	7	5
Miscanthus ×giganteus 'Illinois-6x.06 (Mxg2x-6)'	UI10-00112	27	27	cut_&_cold	Oct	7	5
Miscanthus ×giganteus 'Illinois-6x.06 (Mxg2x-6)'	UI10-00112	28	28	cut_&_cold	Nov	7	5	Y	Y		179		187		203																												Y	Y	Y	Y
Miscanthus ×giganteus 'Illinois-6x.06 (Mxg2x-6)'	UI10-00112	29	29	cut_&_cold	Nov	7	5
Miscanthus ×giganteus 'Illinois-6x.06 (Mxg2x-6)'	UI10-00112	30	30	cut_&_cold	Nov	7	5
Miscanthus ×giganteus 'Illinois-6x.06 (Mxg2x-6)'	UI10-00112	31	31	cut_&_cold	Dec	7	5
Miscanthus ×giganteus 'Illinois-6x.06 (Mxg2x-6)'	UI10-00112	32	32	cut_&_cold	Dec	7	5
Miscanthus ×giganteus 'Illinois-6x.06 (Mxg2x-6)'	UI10-00112	33	33	cut_&_cold	Dec	7	5
Miscanthus ×giganteus 'Illinois-6x.06 (Mxg2x-6)'	UI10-00112	34	34	cut_&_cold	Jan	7	5
Miscanthus ×giganteus 'Illinois-6x.06 (Mxg2x-6)'	UI10-00112	35	35	cut_&_cold	Jan	7	5
Miscanthus ×giganteus 'Illinois-6x.06 (Mxg2x-6)'	UI10-00112	36	36	cut_&_cold	Jan	7	5
Miscanthus ×giganteus 4x 'PF30153'	UI11-00035	37	1	control	control			Y	Y		165	179	165	187	187	4	High	4	High																					Y	Y	Y	Y
Miscanthus ×giganteus 4x 'PF30153'	UI11-00035	38	2	control	control			Y	Y		165	179	172	187	187	3	High	3	High																						Y	Y	Y
Miscanthus ×giganteus 4x 'PF30153'	UI11-00035	39	3	control	control			Y	Y		165	179	165	187	187	2	High	2	High																					Y	Y	Y	Y
Miscanthus ×giganteus 4x 'PF30153'	UI11-00035	40	4	control	control			Y	Y		165	179	172	187	187	3	High	3	High																						Y	Y	Y
Miscanthus ×giganteus 4x 'PF30153'	UI11-00035	41	5	control	control
Miscanthus ×giganteus 4x 'PF30153'	UI11-00035	42	6	control	control			Y	Y		172	179	172	187	187	4	High	4	High																						Y	Y	Y
Miscanthus ×giganteus 4x 'PF30153'	UI11-00035	43	7	cut_only	Sep	5	3
Miscanthus ×giganteus 4x 'PF30153'	UI11-00035	44	8	cut_only	Sep	5	3
Miscanthus ×giganteus 4x 'PF30153'	UI11-00035	45	9	cut_only	Sep	5	3
Miscanthus ×giganteus 4x 'PF30153'	UI11-00035	46	10	cut_only	Oct	5	3
Miscanthus ×giganteus 4x 'PF30153'	UI11-00035	47	11	cut_only	Oct	5	3	Y			165
Miscanthus ×giganteus 4x 'PF30153'	UI11-00035	48	12	cut_only	Oct	5	3	Y			165
Miscanthus ×giganteus 4x 'PF30153'	UI11-00035	49	13	cut_only	Nov	5	3	Y	Y		165		172		179	2	High																								Y	Y	Y
Miscanthus ×giganteus 4x 'PF30153'	UI11-00035	50	14	cut_only	Nov	5	3	Y	Y		165	179	172		179	4	High	4	High																						Y	Y	Y
Miscanthus ×giganteus 4x 'PF30153'	UI11-00035	51	15	cut_only	Nov	5	3	Y	Y		165		172		179	1	High																								Y	Y	Y
Miscanthus ×giganteus 4x 'PF30153'	UI11-00035	52	16	cut_only	Dec	5	3	Y	Y		172		179		186	1	High																									Y	Y
Miscanthus ×giganteus 4x 'PF30153'	UI11-00035	53	17	cut_only	Dec	5	3	Y	Y		165		172		179	1	High																								Y	Y	Y
Miscanthus ×giganteus 4x 'PF30153'	UI11-00035	54	18	cut_only	Dec	5	3	Y	Y		165		172		179	1	High																								Y	Y	Y
Miscanthus ×giganteus 4x 'PF30153'	UI11-00035	55	19	cut_only	Jan	5	3	Y	Y		158		165		172	1	High																							Y	Y	Y	Y
Miscanthus ×giganteus 4x 'PF30153'	UI11-00035	56	20	cut_only	Jan	5	3
Miscanthus ×giganteus 4x 'PF30153'	UI11-00035	57	21	cut_only	Jan	5	3	Y	Y		172		179		186	1	High																									Y	Y
Miscanthus ×giganteus 4x 'PF30153'	UI11-00035	58	22	cut_&_cold	Sep	5	3
Miscanthus ×giganteus 4x 'PF30153'	UI11-00035	59	23	cut_&_cold	Sep	5	3
Miscanthus ×giganteus 4x 'PF30153'	UI11-00035	60	24	cut_&_cold	Sep	5	3
Miscanthus ×giganteus 4x 'PF30153'	UI11-00035	61	25	cut_&_cold	Oct	5	3
Miscanthus ×giganteus 4x 'PF30153'	UI11-00035	62	26	cut_&_cold	Oct	5	3
Miscanthus ×giganteus 4x 'PF30153'	UI11-00035	63	27	cut_&_cold	Oct	5	3
Miscanthus ×giganteus 4x 'PF30153'	UI11-00035	64	28	cut_&_cold	Nov	5	3
Miscanthus ×giganteus 4x 'PF30153'	UI11-00035	65	29	cut_&_cold	Nov	5	3	Y	Y		172		172		179	1	High																									Y	Y
Miscanthus ×giganteus 4x 'PF30153'	UI11-00035	66	30	cut_&_cold	Nov	5	3
Miscanthus ×giganteus 4x 'PF30153'	UI11-00035	67	31	cut_&_cold	Dec	5	3	Y	Y		165	172	172	179	179	1	High	1	High																						Y	Y	Y
Miscanthus ×giganteus 4x 'PF30153'	UI11-00035	68	32	cut_&_cold	Dec	5	3	Y	Y		165	172	172	179	179	2	High	2	High																						Y	Y	Y
Miscanthus ×giganteus 4x 'PF30153'	UI11-00035	69	33	cut_&_cold	Dec	5	3
Miscanthus ×giganteus 4x 'PF30153'	UI11-00035	70	34	cut_&_cold	Jan	5	3
Miscanthus ×giganteus 4x 'PF30153'	UI11-00035	71	35	cut_&_cold	Jan	5	3
Miscanthus ×giganteus 4x 'PF30153'	UI11-00035	72	36	cut_&_cold	Jan	5	3	Y	Y		172	172	179	179	182	2	High	2	High		333	341	341	349	349	1	Low															Y	Y
Miscanthus floridulus 'US56-0022-03'	PI230189	73	1	control	control			Y	Y		214	216	216	220	231	3	High	3	High																												Y	Y	Y
Miscanthus floridulus 'US56-0022-03'	PI230189	74	2	control	control			Y	Y		214	216	216	220	231	4	High	4	High																												Y	Y	Y
Miscanthus floridulus 'US56-0022-03'	PI230189	75	3	control	control			Y	Y		214	216	216	220	231	8	High	8	High																												Y	Y	Y
Miscanthus floridulus 'US56-0022-03'	PI230189	76	4	control	control			Y	Y		214	216	216	220	231	6	High	6	High																												Y	Y	Y
Miscanthus floridulus 'US56-0022-03'	PI230189	77	5	control	control			Y	Y		214	216	216	220	231	7	High	7	High																												Y	Y	Y
Miscanthus floridulus 'US56-0022-03'	PI230189	78	6	control	control			Y	Y		214	216	216	220	231	4	High	4	High																												Y	Y	Y
Miscanthus floridulus 'US56-0022-03'	PI230189	79	7	cut_only	Sep	7	7
Miscanthus floridulus 'US56-0022-03'	PI230189	80	8	cut_only	Sep	7	7														318	321	321	326	329	1	High
Miscanthus floridulus 'US56-0022-03'	PI230189	81	9	cut_only	Sep	7	7														318	321	321	326	329	1	High
Miscanthus floridulus 'US56-0022-03'	PI230189	82	10	cut_only	Oct	7	7
Miscanthus floridulus 'US56-0022-03'	PI230189	83	11	cut_only	Oct	7	7
Miscanthus floridulus 'US56-0022-03'	PI230189	84	12	cut_only	Oct	7	7
Miscanthus floridulus 'US56-0022-03'	PI230189	85	13	cut_only	Nov	7	7
Miscanthus floridulus 'US56-0022-03'	PI230189	86	14	cut_only	Nov	7	7
Miscanthus floridulus 'US56-0022-03'	PI230189	87	15	cut_only	Nov	7	7
Miscanthus floridulus 'US56-0022-03'	PI230189	88	16	cut_only	Dec	5	7	Y	Y		214	218	218	220	231	7	High	7	High		331	338	338	338	343	1	High																				Y	Y	Y
Miscanthus floridulus 'US56-0022-03'	PI230189	89	17	cut_only	Dec	5	7	Y	Y		216	218	218	220	231	6	High	6	High																												Y	Y	Y
Miscanthus floridulus 'US56-0022-03'	PI230189	90	18	cut_only	Dec	5	7	Y	Y		214	217	217	220	231	6	High	6	High		326	333	333	335	336	1	High																				Y	Y	Y
Miscanthus floridulus 'US56-0022-03'	PI230189	91	19	cut_only	Jan	5	7	Y	Y		214	216	216	220	231	5	High	5	High		349	355	355	361	368	2	HIgh																				Y	Y	Y
Miscanthus floridulus 'US56-0022-03'	PI230189	92	20	cut_only	Jan	5	7	Y	Y		214	216	216	220	231	3	High	3	High																												Y	Y	Y
Miscanthus floridulus 'US56-0022-03'	PI230189	93	21	cut_only	Jan	5	7	Y	Y		214	216	216	220	231	8	High	8	High																												Y	Y	Y
Miscanthus floridulus 'US56-0022-03'	PI230189	94	22	cut_&_cold	Sep	9	0
Miscanthus floridulus 'US56-0022-03'	PI230189	95	23	cut_&_cold	Sep	9	0
Miscanthus floridulus 'US56-0022-03'	PI230189	96	24	cut_&_cold	Sep	9	0
Miscanthus floridulus 'US56-0022-03'	PI230189	97	25	cut_&_cold	Oct	9	9
Miscanthus floridulus 'US56-0022-03'	PI230189	98	26	cut_&_cold	Oct	9	9
Miscanthus floridulus 'US56-0022-03'	PI230189	99	27	cut_&_cold	Oct	9	7
Miscanthus floridulus 'US56-0022-03'	PI230189	100	28	cut_&_cold	Nov	9	7
Miscanthus floridulus 'US56-0022-03'	PI230189	101	29	cut_&_cold	Nov	9	7
Miscanthus floridulus 'US56-0022-03'	PI230189	102	30	cut_&_cold	Nov	9	7
Miscanthus floridulus 'US56-0022-03'	PI230189	103	31	cut_&_cold	Dec	7	5	Y	Y		214	216	216	220	231	10	High	10	High																												Y	Y	Y
Miscanthus floridulus 'US56-0022-03'	PI230189	104	32	cut_&_cold	Dec	7	7	Y	Y		214	216	216	220	231	5	High	5	High																												Y	Y	Y
Miscanthus floridulus 'US56-0022-03'	PI230189	105	33	cut_&_cold	Dec	7	7	Y	Y		214	216	217	220	231	8	High	8	High																												Y	Y	Y
Miscanthus floridulus 'US56-0022-03'	PI230189	106	34	cut_&_cold	Jan	7	7	Y	Y		214	217	218	220	231	7	High	7	High																												Y	Y	Y
Miscanthus floridulus 'US56-0022-03'	PI230189	107	35	cut_&_cold	Jan	7	5	Y	Y		214	216	216	220	231	6	High	6	High																												Y	Y	Y
Miscanthus floridulus 'US56-0022-03'	PI230189	108	36	cut_&_cold	Jan	7	7	Y	Y		214	217	216	220	231	8	High	8	High																												Y	Y	Y
Miscanthus sacchariflorus 'PMS-075'	PMS-075	109	1	control	control			Y	Y		151	158	151	158	161	0	Medium	0	Medium																		Y	Y	Y	Y
Miscanthus sacchariflorus 'PMS-075'	PMS-075	110	2	control	control			Y	Y		130	158	130	158	161	4	Medium	4	Medium																Y	Y	Y	Y	Y	Y
Miscanthus sacchariflorus 'PMS-075'	PMS-075	111	3	control	control			Y	Y		151	158	151	158	161	3	High	3	High																			Y	Y	Y
Miscanthus sacchariflorus 'PMS-075'	PMS-075	112	4	control	control			Y	Y		151	158	151	158	161	3	Medium	3	Medium																			Y	Y	Y
Miscanthus sacchariflorus 'PMS-075'	PMS-075	113	5	control	control			Y	Y		137	151	151	151	161	4	Medium	4	Medium																			Y	Y	Y
Miscanthus sacchariflorus 'PMS-075'	PMS-075	114	6	control	control			Y	Y		144	151	151	151	161	3	Medium	3	Medium																			Y	Y	Y
Miscanthus sacchariflorus 'PMS-075'	PMS-075	115	7	cut_only	Sep	5	5									3
Miscanthus sacchariflorus 'PMS-075'	PMS-075	116	8	cut_only	Sep	5	5	Y			137					3																				Y
Miscanthus sacchariflorus 'PMS-075'	PMS-075	117	9	cut_only	Sep	5	5									4
Miscanthus sacchariflorus 'PMS-075'	PMS-075	118	10	cut_only	Oct	5	5	Y	Y		144	151	144	158	161	5	High	5	High																		Y	Y	Y	Y
Miscanthus sacchariflorus 'PMS-075'	PMS-075	119	11	cut_only	Oct	5	5	Y	Y		151	158	151	158	154	2	Low	2	Low																				Y
Miscanthus sacchariflorus 'PMS-075'	PMS-075	120	12	cut_only	Oct	5	5	Y	Y		123	151	123	151	154	2	High	2	High																Y	Y	Y	Y	Y
Miscanthus sacchariflorus 'PMS-075'	PMS-075	121	13	cut_only	Nov	5	5	Y	Y		137	151	151	151	161	4	Medium
Miscanthus sacchariflorus 'PMS-075'	PMS-075	122	14	cut_only	Nov	5	5	Y	Y		144	151	151	151	161	4	High	4	High																			Y	Y	Y
Miscanthus sacchariflorus 'PMS-075'	PMS-075	123	15	cut_only	Nov	5	5	Y	Y		151	151	151	151	161	2	Medium	2	Medium																				Y	Y
Miscanthus sacchariflorus 'PMS-075'	PMS-075	124	16	cut_only	Dec	5	5	Y	Y		144	151	144	151	161	2	Medium	2	Medium																		Y	Y	Y	Y
Miscanthus sacchariflorus 'PMS-075'	PMS-075	125	17	cut_only	Dec	5	5	Y	Y		151	151	151	158	165	3	Medium	3	Medium																			Y	Y	Y
Miscanthus sacchariflorus 'PMS-075'	PMS-075	126	18	cut_only	Dec	5	5	Y	Y		151	158	151	158	165	3	Medium	3	Medium																			Y	Y	Y
Miscanthus sacchariflorus 'PMS-075'	PMS-075	127	19	cut_only	Jan	5	5	Y	Y		151	158	158	158	165	1	Low	1	Low																				Y	Y
Miscanthus sacchariflorus 'PMS-075'	PMS-075	128	20	cut_only	Jan	5	5	Y	Y		151	158	158	158	165	1	Low	1	Low																				Y	Y
Miscanthus sacchariflorus 'PMS-075'	PMS-075	129	21	cut_only	Jan	5	5	Y	Y		151	158	151	158	165	2	Low	2	Low																			Y	Y	Y
Miscanthus sacchariflorus 'PMS-075'	PMS-075	130	22	cut_&_cold	Sep	9	7
Miscanthus sacchariflorus 'PMS-075'	PMS-075	131	23	cut_&_cold	Sep	9	7
Miscanthus sacchariflorus 'PMS-075'	PMS-075	132	24	cut_&_cold	Sep	9	7
Miscanthus sacchariflorus 'PMS-075'	PMS-075	133	25	cut_&_cold	Oct	7	5	Y	Y		151	158	158	158	165	2	Medium	2	Medium																				Y
Miscanthus sacchariflorus 'PMS-075'	PMS-075	134	26	cut_&_cold	Oct	7	5	Y	Y		151	158	158	158	165	3	Medium	3	Medium																				Y
Miscanthus sacchariflorus 'PMS-075'	PMS-075	135	27	cut_&_cold	Oct	7	5	Y	Y		151	158	151	158	165	2	Low	2	Low																			Y	Y
Miscanthus sacchariflorus 'PMS-075'	PMS-075	136	28	cut_&_cold	Nov	5	3	Y	Y		151	158	151	158	165	2	Low	2	Low																			Y	Y	Y
Miscanthus sacchariflorus 'PMS-075'	PMS-075	137	29	cut_&_cold	Nov	5	3	Y	Y		144	158	151	158	165	2	Medium	2	Medium																		Y	Y	Y	Y
Miscanthus sacchariflorus 'PMS-075'	PMS-075	138	30	cut_&_cold	Nov	5	3	Y	Y		151	158	151	158	165	4	Medium	4	Medium																			Y	Y	Y
Miscanthus sacchariflorus 'PMS-075'	PMS-075	139	31	cut_&_cold	Dec	5	3	Y	Y		144	158	151	158	165	2	Low	2	Low																			Y	Y	Y
Miscanthus sacchariflorus 'PMS-075'	PMS-075	140	32	cut_&_cold	Dec	5	3	Y	Y		151	158	158	158	165	2	Low	2	Low																				Y	Y
Miscanthus sacchariflorus 'PMS-075'	PMS-075	141	33	cut_&_cold	Dec	5	3	Y	Y		151	151	151	158	165	4	High	4	High																			Y	Y	Y
Miscanthus sacchariflorus 'PMS-075'	PMS-075	142	34	cut_&_cold	Jan	5	3	Y	Y		144	151	151	158	165	4	High	4	High																			Y	Y	Y
Miscanthus sacchariflorus 'PMS-075'	PMS-075	143	35	cut_&_cold	Jan	5	3	Y	Y		144	158	144	158	165	2	Medium	2	Medium																		Y	Y	Y	Y
Miscanthus sacchariflorus 'PMS-075'	PMS-075	144	36	cut_&_cold	Jan	5	3	Y	Y		151	158	158	158	165	1	Low	1	Low																				Y	Y
Miscanthus sacchariflorus 4x 'Gifu-2010-008'	Gifu-2010-008	145	1	control	control
Miscanthus sacchariflorus 4x 'Gifu-2010-008'	Gifu-2010-008	146	2	control	control			Y	Y		158		165		179																									Y	Y	Y	Y
Miscanthus sacchariflorus 4x 'Gifu-2010-008'	Gifu-2010-008	147	3	control	control
Miscanthus sacchariflorus 4x 'Gifu-2010-008'	Gifu-2010-008	148	4	control	control			Y	Y		165	165	165	165	179	3	Medium	3	Medium																					Y	Y	Y	Y
Miscanthus sacchariflorus 4x 'Gifu-2010-008'	Gifu-2010-008	149	5	control	control			Y	Y		165		165		179																									Y	Y	Y	Y
Miscanthus sacchariflorus 4x 'Gifu-2010-008'	Gifu-2010-008	150	6	control	control			Y	Y		158		165		179																									Y	Y	Y	Y
Miscanthus sacchariflorus 4x 'Gifu-2010-008'	Gifu-2010-008	151	7	cut_only	Sep	5	3
Miscanthus sacchariflorus 4x 'Gifu-2010-008'	Gifu-2010-008	152	8	cut_only	Sep	5	3
Miscanthus sacchariflorus 4x 'Gifu-2010-008'	Gifu-2010-008	153	9	cut_only	Sep	5	3
Miscanthus sacchariflorus 4x 'Gifu-2010-008'	Gifu-2010-008	154	10	cut_only	Oct	5	3	Y	Y		158	165	165	165	182	3	High	3	High																					Y	Y	Y	Y
Miscanthus sacchariflorus 4x 'Gifu-2010-008'	Gifu-2010-008	155	11	cut_only	Oct	5	3	Y	Y		158	165	165	165	182	4	High	4	High																					Y	Y	Y	Y
Miscanthus sacchariflorus 4x 'Gifu-2010-008'	Gifu-2010-008	156	12	cut_only	Oct	5	3
Miscanthus sacchariflorus 4x 'Gifu-2010-008'	Gifu-2010-008	157	13	cut_only	Nov	5	3	Y	Y		165	165	172	172	182	3	High	3	High																						Y	Y	Y
Miscanthus sacchariflorus 4x 'Gifu-2010-008'	Gifu-2010-008	158	14	cut_only	Nov	5	3	Y	Y		158	165	165	165	182	3	High	3	High																					Y	Y	Y	Y
Miscanthus sacchariflorus 4x 'Gifu-2010-008'	Gifu-2010-008	159	15	cut_only	Nov	5	3	Y	Y		158	165	165	165	182	3	High	3	High																					Y	Y	Y	Y
Miscanthus sacchariflorus 4x 'Gifu-2010-008'	Gifu-2010-008	160	16	cut_only	Dec	5	3	Y	Y		158	165	165	165	182	4	High	4	High																					Y	Y	Y	Y
Miscanthus sacchariflorus 4x 'Gifu-2010-008'	Gifu-2010-008	161	17	cut_only	Dec	5	3	Y	Y		158	165	165	165	182	4	High	4	High																					Y	Y	Y	Y
Miscanthus sacchariflorus 4x 'Gifu-2010-008'	Gifu-2010-008	162	18	cut_only	Dec	5	3	Y	Y		165	165	165	165	182	3	High	3	High																					Y	Y	Y	Y
Miscanthus sacchariflorus 4x 'Gifu-2010-008'	Gifu-2010-008	163	19	cut_only	Jan	5	3	Y	Y		158	165	165	165	182	4	High	4	High																					Y	Y	Y	Y
Miscanthus sacchariflorus 4x 'Gifu-2010-008'	Gifu-2010-008	164	20	cut_only	Jan	5	3	Y	Y		158	165	165	165	182	3	High	3	High																					Y	Y	Y	Y
Miscanthus sacchariflorus 4x 'Gifu-2010-008'	Gifu-2010-008	165	21	cut_only	Jan	5	3	Y	Y		158	165	165	165	182	3	High	3	High																					Y	Y	Y	Y
Miscanthus sacchariflorus 4x 'Gifu-2010-008'	Gifu-2010-008	166	22	cut_&_cold	Sep	5	3
Miscanthus sacchariflorus 4x 'Gifu-2010-008'	Gifu-2010-008	167	23	cut_&_cold	Sep	5	3
Miscanthus sacchariflorus 4x 'Gifu-2010-008'	Gifu-2010-008	168	24	cut_&_cold	Sep	5	3
Miscanthus sacchariflorus 4x 'Gifu-2010-008'	Gifu-2010-008	169	25	cut_&_cold	Oct	5	1	Y	Y		158	165	165	165	182	2	High	2	High																					Y	Y	Y	Y
Miscanthus sacchariflorus 4x 'Gifu-2010-008'	Gifu-2010-008	170	26	cut_&_cold	Oct	5	1
Miscanthus sacchariflorus 4x 'Gifu-2010-008'	Gifu-2010-008	171	27	cut_&_cold	Oct	5	1	Y	Y		158		165																											Y	Y	Y	Y
Miscanthus sacchariflorus 4x 'Gifu-2010-008'	Gifu-2010-008	172	28	cut_&_cold	Nov	5	1	Y	Y		165	172	165	172	182	1	Low	1	Low																					Y	Y	Y	Y
Miscanthus sacchariflorus 4x 'Gifu-2010-008'	Gifu-2010-008	173	29	cut_&_cold	Nov	5	1	Y	Y		158	172	165	172	182	1	Medium	1	Medium																					Y	Y	Y	Y
Miscanthus sacchariflorus 4x 'Gifu-2010-008'	Gifu-2010-008	174	30	cut_&_cold	Nov	5	1
Miscanthus sacchariflorus 4x 'Gifu-2010-008'	Gifu-2010-008	175	31	cut_&_cold	Dec	5	1
Miscanthus sacchariflorus 4x 'Gifu-2010-008'	Gifu-2010-008	176	32	cut_&_cold	Dec	5	1
Miscanthus sacchariflorus 4x 'Gifu-2010-008'	Gifu-2010-008	177	33	cut_&_cold	Dec	5	1
Miscanthus sacchariflorus 4x 'Gifu-2010-008'	Gifu-2010-008	178	34	cut_&_cold	Jan	5	1	Y	Y		165	172	165	172	182	2	Medium	2	Medium																					Y	Y	Y	Y
Miscanthus sacchariflorus 4x 'Gifu-2010-008'	Gifu-2010-008	179	35	cut_&_cold	Jan	5	1
Miscanthus sacchariflorus 4x 'Gifu-2010-008'	Gifu-2010-008	180	36	cut_&_cold	Jan	5	1
Miscanthus sacchariflorus 4x 'Tōhoku-2010-034'	Tōhoku-2010-034	181	1	control	control			Y	Y		158	165	158	165	182	3	Medium	3	Medium																				Y	Y	Y	Y	Y
Miscanthus sacchariflorus 4x 'Tōhoku-2010-034'	Tōhoku-2010-034	182	2	control	control			Y	Y		158	158	158	165	182	5	High	5	High																				Y	Y	Y	Y	Y
Miscanthus sacchariflorus 4x 'Tōhoku-2010-034'	Tōhoku-2010-034	183	3	control	control
Miscanthus sacchariflorus 4x 'Tōhoku-2010-034'	Tōhoku-2010-034	184	4	control	control
Miscanthus sacchariflorus 4x 'Tōhoku-2010-034'	Tōhoku-2010-034	185	5	control	control			Y	Y		158	165	158	165	182	6	High	5	High																				Y	Y	Y	Y	Y
Miscanthus sacchariflorus 4x 'Tōhoku-2010-034'	Tōhoku-2010-034	186	6	control	control			Y	Y		158	158	158	165	182	5	High	5	High																				Y	Y	Y	Y	Y
Miscanthus sacchariflorus 4x 'Tōhoku-2010-034'	Tōhoku-2010-034	187	7	cut_only	Sep	5	5
Miscanthus sacchariflorus 4x 'Tōhoku-2010-034'	Tōhoku-2010-034	188	8	cut_only	Sep	5	5
Miscanthus sacchariflorus 4x 'Tōhoku-2010-034'	Tōhoku-2010-034	189	9	cut_only	Sep	5	5
Miscanthus sacchariflorus 4x 'Tōhoku-2010-034'	Tōhoku-2010-034	190	10	cut_only	Oct	5	5	Y	Y		158		158		182																								Y	Y	Y	Y	Y
Miscanthus sacchariflorus 4x 'Tōhoku-2010-034'	Tōhoku-2010-034	191	11	cut_only	Oct	5	5	Y	Y		158	158	158	165	182	3	Medium	3	Medium																				Y	Y	Y	Y	Y
Miscanthus sacchariflorus 4x 'Tōhoku-2010-034'	Tōhoku-2010-034	192	12	cut_only	Oct	5	5	Y	Y		158		158		182																								Y	Y	Y	Y	Y
Miscanthus sacchariflorus 4x 'Tōhoku-2010-034'	Tōhoku-2010-034	193	13	cut_only	Nov	5	3	Y	Y		158		165		182																									Y	Y	Y	Y
Miscanthus sacchariflorus 4x 'Tōhoku-2010-034'	Tōhoku-2010-034	194	14	cut_only	Nov	5	3	Y	Y		158	165	158	165	182	2	Medium	2	Medium																				Y	Y	Y	Y	Y
Miscanthus sacchariflorus 4x 'Tōhoku-2010-034'	Tōhoku-2010-034	195	15	cut_only	Nov	5	3	Y	Y		158	172	158	172	182	5	High	5	High																				Y	Y	Y	Y	Y
Miscanthus sacchariflorus 4x 'Tōhoku-2010-034'	Tōhoku-2010-034	196	16	cut_only	Dec	5	3	Y	Y		158	172	158	172	182	1	Low	1	Low																				Y	Y	Y	Y	Y
Miscanthus sacchariflorus 4x 'Tōhoku-2010-034'	Tōhoku-2010-034	197	17	cut_only	Dec	5	3
Miscanthus sacchariflorus 4x 'Tōhoku-2010-034'	Tōhoku-2010-034	198	18	cut_only	Dec	5	3	Y	Y		158	172	158	172	182	1	Low	1	Low																				Y	Y	Y	Y	Y
Miscanthus sacchariflorus 4x 'Tōhoku-2010-034'	Tōhoku-2010-034	199	19	cut_only	Jan	5	3
Miscanthus sacchariflorus 4x 'Tōhoku-2010-034'	Tōhoku-2010-034	200	20	cut_only	Jan	5	3
Miscanthus sacchariflorus 4x 'Tōhoku-2010-034'	Tōhoku-2010-034	201	21	cut_only	Jan	5	3
Miscanthus sacchariflorus 4x 'Tōhoku-2010-034'	Tōhoku-2010-034	202	22	cut_&_cold	Sep	5	3
Miscanthus sacchariflorus 4x 'Tōhoku-2010-034'	Tōhoku-2010-034	203	23	cut_&_cold	Sep	5	3
Miscanthus sacchariflorus 4x 'Tōhoku-2010-034'	Tōhoku-2010-034	204	24	cut_&_cold	Sep	5	3
Miscanthus sacchariflorus 4x 'Tōhoku-2010-034'	Tōhoku-2010-034	205	25	cut_&_cold	Oct	5	3
Miscanthus sacchariflorus 4x 'Tōhoku-2010-034'	Tōhoku-2010-034	206	26	cut_&_cold	Oct	5	3
Miscanthus sacchariflorus 4x 'Tōhoku-2010-034'	Tōhoku-2010-034	207	27	cut_&_cold	Oct	5	3
Miscanthus sacchariflorus 4x 'Tōhoku-2010-034'	Tōhoku-2010-034	208	28	cut_&_cold	Nov	5	1
Miscanthus sacchariflorus 4x 'Tōhoku-2010-034'	Tōhoku-2010-034	209	29	cut_&_cold	Nov	5	1	Y	Y		158		165		182	2	Medium																							Y	Y	Y	Y
Miscanthus sacchariflorus 4x 'Tōhoku-2010-034'	Tōhoku-2010-034	210	30	cut_&_cold	Nov	5	1	Y	Y		158		165		182	3	Medium																							Y	Y	Y	Y
Miscanthus sacchariflorus 4x 'Tōhoku-2010-034'	Tōhoku-2010-034	211	31	cut_&_cold	Dec	5	1	Y	Y		158		158		182	3	Medium																						Y	Y	Y	Y	Y
Miscanthus sacchariflorus 4x 'Tōhoku-2010-034'	Tōhoku-2010-034	212	32	cut_&_cold	Dec	5	1	Y	Y		158		158		182	4	Medium																						Y	Y	Y	Y	Y
Miscanthus sacchariflorus 4x 'Tōhoku-2010-034'	Tōhoku-2010-034	213	33	cut_&_cold	Dec	5	1	Y	Y		158		158		182	5	Medium																						Y	Y	Y	Y	Y
Miscanthus sacchariflorus 4x 'Tōhoku-2010-034'	Tōhoku-2010-034	214	34	cut_&_cold	Jan	5	1	Y	Y		158		158		182	3	Medium																						Y	Y	Y	Y	Y
Miscanthus sacchariflorus 4x 'Tōhoku-2010-034'	Tōhoku-2010-034	215	35	cut_&_cold	Jan	5	1	Y	Y		158		158		182	4	Medium																						Y	Y	Y	Y	Y
Miscanthus sacchariflorus 4x 'Tōhoku-2010-034'	Tōhoku-2010-034	216	36	cut_&_cold	Jan	5	1
Miscanthus sacchariflorus var. lutarioriparius 'PF30022'	UI11-00031	217	1	control	control			Y	Y		172	172	179	179	186	4	High	4	High																							Y	Y
Miscanthus sacchariflorus var. lutarioriparius 'PF30022'	UI11-00031	218	2	control	control			Y	Y		165	172	179	179	186	4	High	4	High																							Y	Y
Miscanthus sacchariflorus var. lutarioriparius 'PF30022'	UI11-00031	219	3	control	control			Y	Y		165	172	179	179	186	4	High	4	High																							Y	Y
Miscanthus sacchariflorus var. lutarioriparius 'PF30022'	UI11-00031	220	4	control	control			Y	Y		165	172	179	179	186	4	High	4	High																							Y	Y
Miscanthus sacchariflorus var. lutarioriparius 'PF30022'	UI11-00031	221	5	control	control			Y	Y		165	172	179	179	186	4	High	4	High																							Y	Y
Miscanthus sacchariflorus var. lutarioriparius 'PF30022'	UI11-00031	222	6	control	control			Y	Y		165	172	179	179	186	3	High	3	High																							Y	Y
Miscanthus sacchariflorus var. lutarioriparius 'PF30022'	UI11-00031	223	7	cut_only	Sep	5	3
Miscanthus sacchariflorus var. lutarioriparius 'PF30022'	UI11-00031	224	8	cut_only	Sep	5	3
Miscanthus sacchariflorus var. lutarioriparius 'PF30022'	UI11-00031	225	9	cut_only	Sep	5	3
Miscanthus sacchariflorus var. lutarioriparius 'PF30022'	UI11-00031	226	10	cut_only	Oct	5	3	Y			165
Miscanthus sacchariflorus var. lutarioriparius 'PF30022'	UI11-00031	227	11	cut_only	Oct	5	3	Y			165
Miscanthus sacchariflorus var. lutarioriparius 'PF30022'	UI11-00031	228	12	cut_only	Oct	5	3	Y			165
Miscanthus sacchariflorus var. lutarioriparius 'PF30022'	UI11-00031	229	13	cut_only	Nov	5	1	Y	Y		172	179	179	179	186	3	High	3	High																							Y	Y
Miscanthus sacchariflorus var. lutarioriparius 'PF30022'	UI11-00031	230	14	cut_only	Nov	5	1	Y	Y		179	187	187	187	186	4	High	4	High																								Y
Miscanthus sacchariflorus var. lutarioriparius 'PF30022'	UI11-00031	231	15	cut_only	Nov	5	1	Y	Y		165	179	179	179	186	4	High	4	High																							Y	Y
Miscanthus sacchariflorus var. lutarioriparius 'PF30022'	UI11-00031	232	16	cut_only	Dec	5	1	Y	Y		165	179	179	179	186	4	High	4	High																							Y	Y
Miscanthus sacchariflorus var. lutarioriparius 'PF30022'	UI11-00031	233	17	cut_only	Dec	5	1	Y	Y		172	179	179	179	186	4	High	4	High
Miscanthus sacchariflorus var. lutarioriparius 'PF30022'	UI11-00031	234	18	cut_only	Dec	5	1	Y	Y		187		193		200						285	291	291	293	298	1	Low	1	Low
Miscanthus sacchariflorus var. lutarioriparius 'PF30022'	UI11-00031	235	19	cut_only	Jan	5	1
Miscanthus sacchariflorus var. lutarioriparius 'PF30022'	UI11-00031	236	20	cut_only	Jan	5	1	Y	Y		172	193	179	193	200	3	High	3	High																							Y	Y
Miscanthus sacchariflorus var. lutarioriparius 'PF30022'	UI11-00031	237	21	cut_only	Jan	5	1	Y	Y		172	172	179	193	200	4	High	4	High																							Y	Y
Miscanthus sacchariflorus var. lutarioriparius 'PF30022'	UI11-00031	238	22	cut_&_cold	Sep	5	3														208	214	216	221	223	2	Medium	2	Medium																			Y	Y
Miscanthus sacchariflorus var. lutarioriparius 'PF30022'	UI11-00031	239	23	cut_&_cold	Sep	5	3
Miscanthus sacchariflorus var. lutarioriparius 'PF30022'	UI11-00031	240	24	cut_&_cold	Sep	5	3
Miscanthus sacchariflorus var. lutarioriparius 'PF30022'	UI11-00031	241	25	cut_&_cold	Oct	5	3
Miscanthus sacchariflorus var. lutarioriparius 'PF30022'	UI11-00031	242	26	cut_&_cold	Oct	5	3	Y			165
Miscanthus sacchariflorus var. lutarioriparius 'PF30022'	UI11-00031	243	27	cut_&_cold	Oct	5	3	Y			165
Miscanthus sacchariflorus var. lutarioriparius 'PF30022'	UI11-00031	244	28	cut_&_cold	Nov	5	1	Y	Y		165	172	179	179	186	4	High	4	High																							Y	Y
Miscanthus sacchariflorus var. lutarioriparius 'PF30022'	UI11-00031	245	29	cut_&_cold	Nov	5	1	Y	Y		172	172	179	179	186	5	High	5	High																							Y	Y
Miscanthus sacchariflorus var. lutarioriparius 'PF30022'	UI11-00031	246	30	cut_&_cold	Nov	5	1	Y	Y		165	172	179	179	186	3	High	3	High																							Y	Y
Miscanthus sacchariflorus var. lutarioriparius 'PF30022'	UI11-00031	247	31	cut_&_cold	Dec	5	1	Y	Y		172	172	179	179	186	3	High	3	High		313	320	327	333	333	2	Medium	2	Medium													Y	Y
Miscanthus sacchariflorus var. lutarioriparius 'PF30022'	UI11-00031	248	32	cut_&_cold	Dec	5	1	Y	Y		165	172	179	179	186	4	High	4	High																							Y	Y
Miscanthus sacchariflorus var. lutarioriparius 'PF30022'	UI11-00031	249	33	cut_&_cold	Dec	5	1	Y	Y		165	172	179	179	186	4	High	4	High																							Y	Y
Miscanthus sacchariflorus var. lutarioriparius 'PF30022'	UI11-00031	250	34	cut_&_cold	Jan	5	1	Y	Y		165	172	179	179	186	3	High	3	High		326	347				1																Y	Y
Miscanthus sacchariflorus var. lutarioriparius 'PF30022'	UI11-00031	251	35	cut_&_cold	Jan	5	1	Y	Y		165	172	179	179	186	4	High	4	High		326	333	341	346	346	2
Miscanthus sacchariflorus var. lutarioriparius 'PF30022'	UI11-00031	252	36	cut_&_cold	Jan	5	1	Y	Y		165	172	179	179	186	3	High	3	High		346					1
Miscanthus sinensis 'PMS-204'	PMS-204	253	1	control	control			Y	Y		144	151	158	158	165	4	High	4	High																				Y	Y
Miscanthus sinensis 'PMS-204'	PMS-204	254	2	control	control			Y	Y		151	151	158	158	165	4	High	4	High																				Y	Y
Miscanthus sinensis 'PMS-204'	PMS-204	255	3	control	control			Y	Y		151	158	158	158	165	5	High	5	High																				Y	Y
Miscanthus sinensis 'PMS-204'	PMS-204	256	4	control	control			Y	Y		151	158	158	158	165	5	High	5	High																				Y	Y
Miscanthus sinensis 'PMS-204'	PMS-204	257	5	control	control			Y	Y		130	158	158	158	165	7	High	7	High																				Y	Y
Miscanthus sinensis 'PMS-204'	PMS-204	258	6	control	control			Y	Y		151	151	158	158	165	4	High	4	High																				Y	Y
Miscanthus sinensis 'PMS-204'	PMS-204	259	7	cut_only	Sep	5	3
Miscanthus sinensis 'PMS-204'	PMS-204	260	8	cut_only	Sep	5	3
Miscanthus sinensis 'PMS-204'	PMS-204	261	9	cut_only	Sep	5	3
Miscanthus sinensis 'PMS-204'	PMS-204	262	10	cut_only	Oct	5	1	Y	Y		151	151	151	158	165	5	High	5	High																			Y	Y	Y
Miscanthus sinensis 'PMS-204'	PMS-204	263	11	cut_only	Oct	5	1	Y	Y		144	158	151	158	165	4	High	4	High																			Y	Y	Y
Miscanthus sinensis 'PMS-204'	PMS-204	264	12	cut_only	Oct	5	1	Y	Y		144	151	158	158	165	7	High	7	High																				Y	Y
Miscanthus sinensis 'PMS-204'	PMS-204	265	13	cut_only	Nov	5	1	Y	Y		151	151	158	158	165	5	High	5	High																				Y	Y
Miscanthus sinensis 'PMS-204'	PMS-204	266	14	cut_only	Nov	5	1	Y	Y		151	151	158	158	165	3	High	3	High																				Y	Y
Miscanthus sinensis 'PMS-204'	PMS-204	267	15	cut_only	Nov	5	1	Y	Y		151	158	158	158	165	4	High	4	High																				Y	Y
Miscanthus sinensis 'PMS-204'	PMS-204	268	16	cut_only	Dec	5	1	Y	Y		144	151	158	158	165	6	High	6	High																				Y	Y
Miscanthus sinensis 'PMS-204'	PMS-204	269	17	cut_only	Dec	5	1	Y	Y		144	158	158	158	165	4	High	4	High																				Y	Y
Miscanthus sinensis 'PMS-204'	PMS-204	270	18	cut_only	Dec	5	1	Y	Y		144	151	158	158	165	8	High	8	High																				Y	Y
Miscanthus sinensis 'PMS-204'	PMS-204	271	19	cut_only	Jan	5	1	Y	Y		151	158	158	158	165	2	High	2	High																				Y	Y
Miscanthus sinensis 'PMS-204'	PMS-204	272	20	cut_only	Jan	5	1	Y	Y		151	158	158	158	165	4	High	4	High																				Y	Y
Miscanthus sinensis 'PMS-204'	PMS-204	273	21	cut_only	Jan	5	1	Y	Y		151	158	158	158	165	3	High	3	High																				Y	Y
Miscanthus sinensis 'PMS-204'	PMS-204	274	22	cut_&_cold	Sep	5	5
Miscanthus sinensis 'PMS-204'	PMS-204	275	23	cut_&_cold	Sep	5	5
Miscanthus sinensis 'PMS-204'	PMS-204	276	24	cut_&_cold	Sep	5	0
Miscanthus sinensis 'PMS-204'	PMS-204	277	25	cut_&_cold	Oct	5	7	Y	Y		151	158	158	158	165	3	High	3	High																				Y	Y
Miscanthus sinensis 'PMS-204'	PMS-204	278	26	cut_&_cold	Oct	5	5	Y	Y		151	158	158	158	165	3	High	3	High																				Y	Y
Miscanthus sinensis 'PMS-204'	PMS-204	279	27	cut_&_cold	Oct	5	5	Y	Y		151	158	158	158	165	4	High	4	High																				Y	Y
Miscanthus sinensis 'PMS-204'	PMS-204	280	28	cut_&_cold	Nov	5	5	Y	Y		151	158	158	158	165	3	High	3	High																				Y	Y
Miscanthus sinensis 'PMS-204'	PMS-204	281	29	cut_&_cold	Nov	3	3	Y	Y		151	158	158	158	165	4	High	4	High																				Y	Y
Miscanthus sinensis 'PMS-204'	PMS-204	282	30	cut_&_cold	Nov	3	3	Y	Y		151	158	158	158	165	5	High	5	High																				Y	Y
Miscanthus sinensis 'PMS-204'	PMS-204	283	31	cut_&_cold	Dec	3	3	Y	Y		151	158	158	158	165	4	High	4	High																				Y	Y
Miscanthus sinensis 'PMS-204'	PMS-204	284	32	cut_&_cold	Dec	3	3	Y	Y		151	158	158	158	165	6	High	6	High																				Y	Y
Miscanthus sinensis 'PMS-204'	PMS-204	285	33	cut_&_cold	Dec	3	3	Y	Y		151	158	158	158	165	3	High	3	High																				Y	Y
Miscanthus sinensis 'PMS-204'	PMS-204	286	34	cut_&_cold	Jan	3	3	Y	Y		151	151	151	158	165	7	High	7	High																			Y	Y	Y
Miscanthus sinensis 'PMS-204'	PMS-204	287	35	cut_&_cold	Jan	3	3	Y	Y		151	158	158	158	165	7	High	7	High																				Y	Y
Miscanthus sinensis 'PMS-204'	PMS-204	288	36	cut_&_cold	Jan	3	3	Y	Y		144	158	151	158	165	5	High	5	High																			Y	Y	Y
Miscanthus sinensis 'PMS-375'	PMS-375	289	1	control	control			Y	Y		214	220	220	223	227	9	None	9	None																													Y	Y
Miscanthus sinensis 'PMS-375'	PMS-375	290	2	control	control			Y	Y		214	220	221	223	227	10	None	10	None																													Y	Y
Miscanthus sinensis 'PMS-375'	PMS-375	291	3	control	control			Y	Y		214	220	221	223	227	5	None	5	None																													Y	Y
Miscanthus sinensis 'PMS-375'	PMS-375	292	4	control	control			Y	Y		214	220	221	223	227	9	None	9	None																													Y	Y
Miscanthus sinensis 'PMS-375'	PMS-375	293	5	control	control			Y	Y		214	220	220	223	227	8	None	8	None																													Y	Y
Miscanthus sinensis 'PMS-375'	PMS-375	294	6	control	control			Y	Y		214	220	221	223	227	11	None	11	None																													Y	Y
Miscanthus sinensis 'PMS-375'	PMS-375	295	7	cut_only	Sep	5	3														243	250	250	257	257	1	None
Miscanthus sinensis 'PMS-375'	PMS-375	296	8	cut_only	Sep	5	3														243	250	250	257	257	3	None
Miscanthus sinensis 'PMS-375'	PMS-375	297	9	cut_only	Sep	5	3														243	250	250	257	257	3	None
Miscanthus sinensis 'PMS-375'	PMS-375	298	10	cut_only	Oct	5	3
Miscanthus sinensis 'PMS-375'	PMS-375	299	11	cut_only	Oct	5	3
Miscanthus sinensis 'PMS-375'	PMS-375	300	12	cut_only	Oct	5	3
Miscanthus sinensis 'PMS-375'	PMS-375	301	13	cut_only	Nov	5	3
Miscanthus sinensis 'PMS-375'	PMS-375	302	14	cut_only	Nov	5	3
Miscanthus sinensis 'PMS-375'	PMS-375	303	15	cut_only	Nov	5	3
Miscanthus sinensis 'PMS-375'	PMS-375	304	16	cut_only	Dec	5	3	Y	Y		214	220	220	223	227	4	None	4	None																													Y	Y
Miscanthus sinensis 'PMS-375'	PMS-375	305	17	cut_only	Dec	5	3	Y	Y		214	220	221	223	227	8	None	8	None																													Y	Y
Miscanthus sinensis 'PMS-375'	PMS-375	306	18	cut_only	Dec	5	3	Y	Y		214	220	221	223	227	8	None	8	None																													Y	Y
Miscanthus sinensis 'PMS-375'	PMS-375	307	19	cut_only	Jan	5	3	Y	Y		214	220	221	223	227	5	None	5	None																													Y	Y
Miscanthus sinensis 'PMS-375'	PMS-375	308	20	cut_only	Jan	5	3	Y	Y		214	220	220	223	227	7	None	7	None																													Y	Y
Miscanthus sinensis 'PMS-375'	PMS-375	309	21	cut_only	Jan	5	3	Y	Y		214	220	221	223	227	5	None	5	None		355	361	364		371																							Y	Y
Miscanthus sinensis 'PMS-375'	PMS-375	310	22	cut_&_cold	Sep	0	0
Miscanthus sinensis 'PMS-375'	PMS-375	311	23	cut_&_cold	Sep	0	0
Miscanthus sinensis 'PMS-375'	PMS-375	312	24	cut_&_cold	Sep	0	0
Miscanthus sinensis 'PMS-375'	PMS-375	313	25	cut_&_cold	Oct	0	0
Miscanthus sinensis 'PMS-375'	PMS-375	314	26	cut_&_cold	Oct	0	0
Miscanthus sinensis 'PMS-375'	PMS-375	315	27	cut_&_cold	Oct	0	0
Miscanthus sinensis 'PMS-375'	PMS-375	316	28	cut_&_cold	Nov	9	0
Miscanthus sinensis 'PMS-375'	PMS-375	317	29	cut_&_cold	Nov	7	7
Miscanthus sinensis 'PMS-375'	PMS-375	318	30	cut_&_cold	Nov	0	0
Miscanthus sinensis 'PMS-375'	PMS-375	319	31	cut_&_cold	Dec	0	0	Y	Y		214	220	220	223	227	9	None	9	None																													Y	Y
Miscanthus sinensis 'PMS-375'	PMS-375	320	32	cut_&_cold	Dec	0	0	Y	Y		214	220	221	223	227	5	None	5	None																													Y	Y
Miscanthus sinensis 'PMS-375'	PMS-375	321	33	cut_&_cold	Dec	0	0	Y	Y		214	220	221	223	227	7	None	7	None																													Y	Y
Miscanthus sinensis 'PMS-375'	PMS-375	322	34	cut_&_cold	Jan	0	0	Y	Y		214	220	221	223	227	8	None	8	None																													Y	Y
Miscanthus sinensis 'PMS-375'	PMS-375	323	35	cut_&_cold	Jan	0	0	Y	Y		214	220	220	223	227	4	None	4	None																													Y	Y
Miscanthus sinensis 'PMS-375'	PMS-375	324	36	cut_&_cold	Jan	0	0	Y	Y		214	220	221	223	227	3	None	3	None																													Y	Y
Miscanthus sinensis 'PMS-436'	PMS-436	325	1	control	control			Y	Y		116	130	123	137	144	4	High	4	High															Y	Y	Y	Y	Y	Y
Miscanthus sinensis 'PMS-436'	PMS-436	326	2	control	control			Y	Y		123	137	130	137	144	4	High	4	High																Y	Y	Y	Y	Y
Miscanthus sinensis 'PMS-436'	PMS-436	327	3	control	control			Y	Y		123	123	123	130	137	4	High	4	High														Y	Y	Y	Y	Y	Y	Y
Miscanthus sinensis 'PMS-436'	PMS-436	328	4	control	control			Y	Y		116	130	116	130	137	3	High	3	High															Y	Y	Y	Y	Y	Y
Miscanthus sinensis 'PMS-436'	PMS-436	329	5	control	control			Y	Y		116	130	116	130	137	3	High	3	High														Y	Y	Y	Y	Y	Y	Y
Miscanthus sinensis 'PMS-436'	PMS-436	330	6	control	control			Y	Y		116	130	123	130	137	3	High	3	High															Y	Y	Y	Y	Y	Y
Miscanthus sinensis 'PMS-436'	PMS-436	331	7	cut_only	Sep	5	3	Y	Y		116	130	123	137	144	3	High	3	High															Y	Y	Y
Miscanthus sinensis 'PMS-436'	PMS-436	332	8	cut_only	Sep	5	3	Y	Y		130	130	137	137	144	4	High	4	High																	Y
Miscanthus sinensis 'PMS-436'	PMS-436	333	9	cut_only	Sep	5	3	Y	Y		130	130	130	130	137	3	High	3	High														Y	Y	Y	Y
Miscanthus sinensis 'PMS-436'	PMS-436	334	10	cut_only	Oct	5	3	Y	Y		116	130	116	130	137	3	High	3	High																Y	Y	Y	Y	Y
Miscanthus sinensis 'PMS-436'	PMS-436	335	11	cut_only	Oct	5	3	Y	Y		130	130	137	137	144	3	High	3	High																	Y	Y	Y	Y
Miscanthus sinensis 'PMS-436'	PMS-436	336	12	cut_only	Oct	5	3	Y	Y		116	130	116	130	137	3	High	3	High														Y	Y	Y	Y	Y	Y	Y
Miscanthus sinensis 'PMS-436'	PMS-436	337	13	cut_only	Nov	5	3	Y	Y		130	130	130	137	144	5	High	5	High																Y	Y	Y	Y	Y
Miscanthus sinensis 'PMS-436'	PMS-436	338	14	cut_only	Nov	5	3	Y	Y		116	130	116	137	144	1	Low	1	Low														Y	Y	Y	Y	Y	Y	Y
Miscanthus sinensis 'PMS-436'	PMS-436	339	15	cut_only	Nov	5	3	Y	Y		123	130	130	137	144	2	Low	2	Low																Y	Y	Y	Y	Y
Miscanthus sinensis 'PMS-436'	PMS-436	340	16	cut_only	Dec	5	3	Y	Y		130	130	137	151	158	3	Medium	3	Medium																	Y	Y	Y	Y
Miscanthus sinensis 'PMS-436'	PMS-436	341	17	cut_only	Dec	5	3	Y	Y		123	130	137	137	144	4	Medium	4	Medium																Y	Y	Y	Y	Y
Miscanthus sinensis 'PMS-436'	PMS-436	342	18	cut_only	Dec	5	3	Y	Y		130	137	137	151	158	5	Medium	5	Medium																	Y	Y	Y	Y
Miscanthus sinensis 'PMS-436'	PMS-436	343	19	cut_only	Jan	5	3	Y	Y		130	137	130	144	151	2	Low	2	Low																Y	Y	Y	Y	Y
Miscanthus sinensis 'PMS-436'	PMS-436	344	20	cut_only	Jan	5	3	Y	Y		123	137	130	137	144	4	Medium	4	Medium																Y	Y	Y	Y	Y
Miscanthus sinensis 'PMS-436'	PMS-436	345	21	cut_only	Jan	5	3	Y	Y		130	137	130	137	144	2	Low	2	Low																Y	Y	Y	Y	Y
Miscanthus sinensis 'PMS-436'	PMS-436	346	22	cut_&_cold	Sep	7	0	Y	Y		123	137	130	137	144	2	Medium	2	Medium																Y	Y
Miscanthus sinensis 'PMS-436'	PMS-436	347	23	cut_&_cold	Sep	7	0	Y	Y		123	130	130	130	137	3	Medium	3	Medium																Y	Y
Miscanthus sinensis 'PMS-436'	PMS-436	348	24	cut_&_cold	Sep	7	0	Y	Y		137	144	144	144	151	2	Medium
Miscanthus sinensis 'PMS-436'	PMS-436	349	25	cut_&_cold	Oct	7	9	Y	Y		137	144	144	144	151	1	Low	1	Low																		Y	Y	Y
Miscanthus sinensis 'PMS-436'	PMS-436	350	26	cut_&_cold	Oct	7	9	Y	Y		130	130	130	144	151	2	Low	2	Low																Y	Y	Y	Y	Y
Miscanthus sinensis 'PMS-436'	PMS-436	351	27	cut_&_cold	Oct	7	9	Y	Y		123	137	130	137	144	3	Medium	3	Medium																Y	Y	Y	Y	Y
Miscanthus sinensis 'PMS-436'	PMS-436	352	28	cut_&_cold	Nov	7	5	Y	Y		123	123	123	130	137	2	Low	2	Low															Y	Y	Y	Y	Y	Y
Miscanthus sinensis 'PMS-436'	PMS-436	353	29	cut_&_cold	Nov	5	3	Y	Y		137	137	144	144	151	3	Medium	3	Medium																		Y	Y	Y
Miscanthus sinensis 'PMS-436'	PMS-436	354	30	cut_&_cold	Nov	5	3	Y	Y		130	144	137	144	151	3	Medium	3	Medium																	Y	Y	Y	Y
Miscanthus sinensis 'PMS-436'	PMS-436	355	31	cut_&_cold	Dec	5	3	Y	Y		123	130	123	130	137	3	Medium	3	Medium															Y	Y	Y	Y	Y	Y
Miscanthus sinensis 'PMS-436'	PMS-436	356	32	cut_&_cold	Dec	5	3	Y	Y		130	144	137	144	151	1	Low	1	Low																	Y	Y	Y	Y
Miscanthus sinensis 'PMS-436'	PMS-436	357	33	cut_&_cold	Dec	5	3	Y	Y		130	144	137	144	151	2	Medium	2	Medium																	Y	Y	Y	Y
Miscanthus sinensis 'PMS-436'	PMS-436	358	34	cut_&_cold	Jan	5	3	Y	Y		116	130	123	130	137	4	Medium	4	Medium														Y	Y	Y	Y	Y	Y	Y
Miscanthus sinensis 'PMS-436'	PMS-436	359	35	cut_&_cold	Jan	5	3	Y	Y		130	130	130	137	144	6	High	6	High																Y	Y	Y	Y	Y
Miscanthus sinensis 'PMS-436'	PMS-436	360	36	cut_&_cold	Jan	5	3	Y	Y		130	130	130	130	137	2	Medium	2	Medium																Y	Y	Y	Y	Y
Miscanthus 'Raiatea'	Q37075	501	1	control	control
Miscanthus 'Raiatea'	Q37075	502	2	control	control
Miscanthus 'Raiatea'	Q37075	503	3	control	control
Miscanthus 'Raiatea'	Q37075	504	4	control	control
Miscanthus 'Raiatea'	Q37075	505	5	control	control
Miscanthus 'Raiatea'	Q37075	506	6	control	control
Miscanthus 'Raiatea'	Q37075	507	7	control	control
Miscanthus 'Raiatea'	Q37075	508	8	control	control
Miscanthus/Saccharum 'US 87-1019'	US 87-1019	509	1	control	control			Y	Y		214	220	224	230	237	2
Miscanthus/Saccharum 'US 87-1019'	US 87-1019	510	2	control	control
Saccharum 'IND 81-146'	PI504789	511	1	control	control			Y	Y		172	179	179	187	194	3	High	3	High																							Y	Y	Y
Saccharum 'IND 81-146'	PI504789	512	2	control	control
Saccharum 'Saudi Arabia'	PI576871	513	1	control	control			Y	Y		158	165	165	172	179	2	High	2	High																					Y	Y	Y
Saccharum 'Saudi Arabia'	PI576871	514	2	control	control			Y	Y		158	165	165	172	179	2	High	2	High																					Y	Y	Y
Saccharum 'SES 234 '	PI495752	515	1	control	control
Saccharum 'SES 234 '	PI495752	516	2	control	control
Saccharum arundinaceum	UI11-00040	517	1	control	control			Y	Y		179	187	187	187	194	2	High	2	High																								Y	Y	Y
Saccharum arundinaceum 'Purple People Greeter'	UI11-00041	518	1	control	control			Y	Y		179	187	187	187	194	2	High	2	High																								Y	Y	Y
Saccharum bengalense 'US 67-0009-02'	PI318615	519	1	control	control
Saccharum bengalense 'US 71-0122-01'	PI367838	520	1	control	control			Y	Y		201	208	208	214	221	2	High	2	High																										Y	Y	Y
Saccharum hybr. 'H96-3580'	UI13-00001	521	1	control	control
Saccharum hybr. 'Ho91-552'	Ho91-552	522	1	control	control			Y	Y		220	226	228	230	237	2	Medium	2			263	268	268	271	275	1
Saccharum hybr. 'HoCP96-540'	HoCP96-540	523	1	control	control			Y	Y		230	236	236	243	250	3	Medium	3
Saccharum hybr. 'L09-105'	L09-105	524	1	control	control			Y	Y		208	214	214	220	227	3		3			333	340	340	347	347	1																						Y	Y
Saccharum hybr. 'L09-105'	L09-105	525	2	control	control			Y	Y		208	214	214	220	227	3		3			355	361	361	368	368	1																						Y	Y
Saccharum hybr. 'L09-105'	L09-105	526	3	control	control			Y	Y		208	214	214	220	227	3		3																														Y	Y
Saccharum hybr. 'L09-105'	L09-105	527	4	control	control			Y	Y		208	214	214	220	227	2		2																														Y	Y
Saccharum hybr. 'L09-105'	L09-105	528	5	control	control			Y	Y		208	214	214	220	227	3		3			422	425				2																						Y	Y
Saccharum hybr. 'L09-105'	L09-105	529	6	control	control			Y	Y		208	214	214	220	227	2		2																														Y	Y
Saccharum hybr. 'L09-105'	L09-105	530	7	control	control			Y	Y		208	214	214	220	227	2		2																														Y	Y
Saccharum hybr. 'L09-105'	L09-105	531	8	control	control			Y	Y		208	214	214	220	227	2	Medium	2																														Y	Y
Saccharum hybr. 'L99-226'	L99-226	532	1	control	control
Saccharum hybr. 'US 84-1058'	US 84-1058	533	1	control	control			Y	Y		187	194	194	201	208	2	High	2	High																										Y	Y	Y
Saccharum hybr. 'US 84-1058'	US 84-1058	534	2	control	control			Y	Y		187	194	194	201	208	2	High	2	High																										Y	Y	Y
Saccharum hybrid 'POJ 2725' x Sorghum durra	PI114375	535	1	control	control
Saccharum officinarum 'Ho02-113'	Ho02-113	536	2	control	control
Saccharum officinarum 'Ho02-113'	Ho02-113	537	2	control	control
Saccharum officinarum 'Ho02-144'	Ho02-144	538	2	control	control			Y			306	311				1
Saccharum officinarum 'Ho02-144'	Ho02-144	539	2	control	control
Saccharum officinarum 'Ho02-147'	Ho02-147	540	2	control	control
Saccharum officinarum 'Ho02-147'	Ho02-147	541	2	control	control
Saccharum officinarum 'Ho06-9001'	Ho06-9001	542	1	control	control
Saccharum officinarum 'Ho06-9001'	Ho06-9001	543	2	control	control
Saccharum officinarum 'Ho06-9001'	Ho06-9001	544	3	control	control
Saccharum officinarum 'Ho06-9001'	Ho06-9001	545	4	control	control
Saccharum officinarum 'Ho06-9001'	Ho06-9001	546	5	control	control			Y	Y		214	223	228	230	237	3	High	3																															Y
Saccharum officinarum 'Ho06-9001'	Ho06-9001	547	6	control	control
Saccharum officinarum 'Ho06-9001'	Ho06-9001	548	7	control	control			Y	Y		264	272	275	280	287	1
Saccharum officinarum 'Ho06-9001'	Ho06-9001	549	8	control	control
Saccharum officinarum 'Ho06-9002'	Ho06-9002	550	1	control	control			Y	Y		233	241	246	248	255
Saccharum officinarum 'Ho06-9002'	Ho06-9002	551	2	control	control
Saccharum officinarum 'Ho06-9002'	Ho06-9002	552	3	control	control			Y	Y		229	236	236	243	250	3	High
Saccharum officinarum 'Ho06-9002'	Ho06-9002	553	4	control	control			Y			306	309				2
Saccharum officinarum 'Ho06-9002'	Ho06-9002	554	5	control	control			Y	Y		214	221	225	229	236	2		4																															Y
Saccharum officinarum 'Ho06-9002'	Ho06-9002	555	6	control	control
Saccharum officinarum 'Ho06-9002'	Ho06-9002	556	7	control	control			Y	Y		228	236	236	243	250	3	High
Saccharum officinarum 'Ho06-9002'	Ho06-9002	557	8	control	control
Saccharum robustum 'MOL 6081'	UI13-00003	558	1	control	control			Y	Y		263	270				1
Saccharum robustum 'MOL 6081'	UI13-00003	559	2	control	control
Saccharum sp. 'L79-1002'	PI651501	560	1	control	control			Y	Y		208	208	214	214	221	1		1																													Y	Y
Saccharum sp. 'L79-1002'	PI651501	561	2	control	control																355	361	364	368	371
Saccharum sp. 'L79-1002'	PI651501	562	3	control	control			Y	Y		229	236	236	243	250	1
Saccharum sp. 'L79-1002'	PI651501	563	4	control	control			Y			246
Saccharum sp. 'L79-1002'	PI651501	564	5	control	control
Saccharum sp. 'L79-1002'	PI651501	565	6	control	control			Y	Y		223	230	230	236	242	1																																	Y
Saccharum sp. 'L79-1002'	PI651501	566	7	control	control			Y	Y		208	208	214	214	221	1																															Y	Y
Saccharum sp. 'L79-1002'	PI651501	567	8	control	control			Y	Y		229	233	233	243	250	1
[truncated: 56 more columns]

## Sheet: pivot table 2014-2015
Average of END Date	Column Labels
	control	control Total	cut_&_cold					cut_&_cold Total	cut_only					cut_only Total	(blank)	(blank) Total	Grand Total
Row Labels	control		Jan	Sep	Oct	Nov	Dec		Jan	Sep	Oct	Nov	Dec		(blank)
Miscanthus 'Raiatea'
Miscanthus ×giganteus 'Illinois-6x.06 (Mxg2x-6)'
Miscanthus ×giganteus 4x 'PF30153'			349					349									349
Miscanthus floridulus 'US56-0022-03'									368	329			339.5	341			341
Miscanthus sacchariflorus 'PMS-075'
Miscanthus sacchariflorus 4x 'Gifu-2010-008'
Miscanthus sacchariflorus 4x 'Tōhoku-2010-034'
Miscanthus sacchariflorus var. lutarioriparius 'PF30022'			346	223			333	300.667					298	298			300
Miscanthus sinensis 'PMS-204'
Miscanthus sinensis 'PMS-375'									371	257				285.5			285.5
Miscanthus sinensis 'PMS-436'
Miscanthus/Saccharum 'US 87-1019'
Saccharum 'IND 81-146'
Saccharum 'Saudi Arabia'
Saccharum 'SES 234 '
Saccharum arundinaceum
Saccharum arundinaceum 'Purple People Greeter'
Saccharum bengalense 'US 67-0009-02'
Saccharum bengalense 'US 71-0122-01'
Saccharum hybr. 'H96-3580'
Saccharum hybr. 'Ho91-552'	275	275															275
Saccharum hybr. 'HoCP96-540'
Saccharum hybr. 'L09-105'	357.5	357.5															357.5
Saccharum hybr. 'L99-226'
Saccharum hybr. 'US 84-1058'
Saccharum hybrid 'POJ 2725' x Sorghum durra
Saccharum officinarum 'Ho02-113'
Saccharum officinarum 'Ho02-144'
Saccharum officinarum 'Ho02-147'
Saccharum officinarum 'Ho06-9001'
Saccharum officinarum 'Ho06-9002'
Saccharum robustum 'MOL 6081'
Saccharum sp. 'L79-1002'	371	371															371
(blank)
Grand Total	340.25	340.25	347.5	223			333	312.75	369.5	285.8			325.667	314.5			319.833

## Sheet: 2015-2016
Entry	Accession	Pot	Plant within Entry	Treatment	Month of Moving Out from Cold Room	Vigor at 1 week post-treatment	Vigor at 4 weeks post-treatment	HD-1	HD 50%	FD-1	FD 50%	Flower Duration	reproductive shoots at first flowering (count from flag on)	Pollen score at first flowering	reproductive shoots at 50% flowering (count from flag on)	Pollen score at 50% flowering	5	12	19	26	33	40	47	54	61	68	75	82	89	96	103	110	117	124	131	138	145	152	159	166	173	180	187	194	201	208	215	222	229
Miscanthus ×giganteus 'Illinois-6x.06 (Mxg2x-6)'	UI10-00112	1001	1	control	control	5	3
Miscanthus ×giganteus 'Illinois-6x.06 (Mxg2x-6)'	UI10-00112	1002	2	control	control	5	3
Miscanthus ×giganteus 'Illinois-6x.06 (Mxg2x-6)'	UI10-00112	1003	3	control	control	5	3
Miscanthus floridulus 'US56-0022-03'	PI230189	1004	1	control	control	5	3	185	192	199	199	206
Miscanthus floridulus 'US56-0022-03'	PI230189	1005	2	control	control	5	3	185	192	199	199	206
Miscanthus floridulus 'US56-0022-03'	PI230189	1006	3	control	control	5	3	185	192	199	199	206
Miscanthus sacchariflorus 'PMS-075'	PMS-075	1007	1	control	control	5	3	101	108	108	115	115	6	Medium	6	Medium
Miscanthus sacchariflorus 'PMS-075'	PMS-075	1008	2	control	control	5	3	101	108	108	115	115	4	Medium	4	Medium
Miscanthus sacchariflorus 'PMS-075'	PMS-075	1009	3	control	control	5	3	101	108	108	115	115	3	Medium	3	Medium
Miscanthus sacchariflorus 4x 'Tōhoku-2010-034'	Tōhoku-2010-034	1010	1	control	control	5	3
Miscanthus sacchariflorus 4x 'Tōhoku-2010-034'	Tōhoku-2010-034	1011	2	control	control	5	3
Miscanthus sacchariflorus 4x 'Tōhoku-2010-034'	Tōhoku-2010-034	1012	3	control	control	5	3	122	129	129	136	143	3	High	3	High
Miscanthus sacchariflorus var. lutarioriparius 'PF30022'	UI11-00031	1013	1	control	control	3	1	136	143	143	143	150	1	High	1	High
Miscanthus sacchariflorus var. lutarioriparius 'PF30022'	UI11-00031	1014	2	control	control	3	1	122	136	143	143	150	1	High	1	High
Miscanthus sacchariflorus var. lutarioriparius 'PF30022'	UI11-00031	1015	3	control	control	3	1	122	136	143	143	150	2	High	2	High
Miscanthus sinensis 'PMS-375'	PMS-375	1016	1	control	control	7	5	185	192	199	199	206	4	Medium	4	Medium
Miscanthus sinensis 'PMS-375'	PMS-375	1017	2	control	control	7	5	185	192	199	199	206	5	Medium	5	Medium
Miscanthus sinensis 'PMS-375'	PMS-375	1018	3	control	control	7	5	185	192	199	199	206	5	Medium	5	Medium
Miscanthus sinensis 'PMS-436'	PMS-436	1019	1	control	control	7	5	80	87	87	94	101	3	Medium	3	Medium
Miscanthus sinensis 'PMS-436'	PMS-436	1020	2	control	control	7	5	80	87	87	94	101	3	Medium	3	Medium
Miscanthus sinensis 'PMS-436'	PMS-436	1021	3	control	control	7	5	80	87	87	94	101	3	Medium	3	Medium
Miscanthus sinensis 'PMS-204'	PMS-204	1022	1	control	control	7	5	115	122	122	129	136	2	High	2	High
Miscanthus sinensis 'PMS-204'	PMS-204	1023	2	control	control	7	5	115	122	122	129	136	2	High	2	High
Miscanthus sinensis 'PMS-204'	PMS-204	1024	3	control	control	7	5	115	122	122	129	136	2	High	2	High
Miscanthus sacchariflorus 'JM11-019'	JM11-019	1025	1	control	control	5	5	115	122	129	129	136	1	High	1	High
Miscanthus sacchariflorus 'JM11-019'	JM11-019	1026	2	control	control	5	5	115	122	129	129	136	1	High	1	High
Miscanthus sacchariflorus 'JM11-019'	JM11-019	1027	3	control	control	5	5	115	122	122	129	136	1	High	1	High
Miscanthus sacchariflorus 'JM11-019'	JM11-019	1028	4	stored rhizome	June	5	3	115	122	122	129	136	1	High	1	High
Miscanthus sacchariflorus 'JM11-019'	JM11-019	1029	5	stored rhizome	June	5	3	115	122	122	129	136	1	High	1	High
Miscanthus sacchariflorus 'JM11-019'	JM11-019	1030	6	stored rhizome	June	5	3	115	122	122	129	136	5	High	5	High
Miscanthus sacchariflorus 'JM11-019'	JM11-019	1031	7	stored pot	June	5	3	115	122	122	129	136	3	High	3	High
Miscanthus sacchariflorus 'JM11-019'	JM11-019	1032	8	stored pot	June	5	3	122	122	122	129	136
Miscanthus sacchariflorus 'JM11-019'	JM11-019	1033	9	stored rhizome	July	5	3
Miscanthus sacchariflorus 'JM11-019'	JM11-019	1034	10	stored rhizome	July	5	3
Miscanthus sacchariflorus 'JM11-019'	JM11-019	1035	11	stored rhizome	July	5	3
Miscanthus sacchariflorus 'JM11-019'	JM11-019	1036	12	stored pot	July	5	3
Miscanthus sacchariflorus 'JM11-019'	JM11-019	1037	13	stored pot	July	5	3
Miscanthus sacchariflorus 'JM11-019'	JM11-019	1038	14	stored rhizome	Aug	5	3
Miscanthus sacchariflorus 'JM11-019'	JM11-019	1039	15	stored rhizome	Aug	5	3
Miscanthus sacchariflorus 'JM11-019'	JM11-019	1040	16	stored rhizome	Aug	5	3	122	122	129	129	136	1	High	1	High
Miscanthus sacchariflorus 'JM11-019'	JM11-019	1041	17	stored pot	Aug	5	3
Miscanthus sacchariflorus 'JM11-019'	JM11-019	1042	18	stored pot	Aug	5	3
Miscanthus sacchariflorus 'JM11-019'	JM11-019	1043	19	stored rhizome	Sep	5	3
Miscanthus sacchariflorus 'JM11-019'	JM11-019	1044	20	stored rhizome	Sep	5	3
Miscanthus sacchariflorus 'JM11-019'	JM11-019	1045	21	stored rhizome	Sep	5	3
Miscanthus sacchariflorus 'JM11-019'	JM11-019	1046	22	stored pot	Sep	5	3
Miscanthus sacchariflorus 'JM11-019'	JM11-019	1047	23	stored pot	Sep	5	3
Miscanthus sacchariflorus 'JM11-040'	JM11-040	1048	1	control	control	5	3
Miscanthus sacchariflorus 'JM11-040'	JM11-040	1049	2	control	control	5	3	122	122	129	129	136	1	High	1	High
Miscanthus sacchariflorus 'JM11-040'	JM11-040	1050	3	control	control	5	3
Miscanthus sacchariflorus 'JM11-040'	JM11-040	1051	4	stored rhizome	June	5	3	122	122	129	129	136	4	High	4	High
Miscanthus sacchariflorus 'JM11-040'	JM11-040	1052	5	stored rhizome	June	5	3	122	129	129	129	136	3	High	3	High
Miscanthus sacchariflorus 'JM11-040'	JM11-040	1053	6	stored rhizome	June	5	3	122	122	122	129	136	2	High	2	High
Miscanthus sacchariflorus 'JM11-040'	JM11-040	1054	7	stored pot	June	5	3
Miscanthus sacchariflorus 'JM11-040'	JM11-040	1055	8	stored pot	June	5	3	143	143
Miscanthus sacchariflorus 'JM11-040'	JM11-040	1056	9	stored rhizome	July	5	3	143	143
Miscanthus sacchariflorus 'JM11-040'	JM11-040	1057	10	stored rhizome	July	5	3
Miscanthus sacchariflorus 'JM11-040'	JM11-040	1058	11	stored rhizome	July	5	3
Miscanthus sacchariflorus 'JM11-040'	JM11-040	1059	12	stored pot	July	5	3
Miscanthus sacchariflorus 'JM11-040'	JM11-040	1060	13	stored pot	July	5	3
Miscanthus sacchariflorus 'JM11-040'	JM11-040	1061	14	stored rhizome	Aug	5	3
Miscanthus sacchariflorus 'JM11-040'	JM11-040	1062	15	stored rhizome	Aug	5	3
Miscanthus sacchariflorus 'JM11-040'	JM11-040	1063	16	stored rhizome	Aug	5	3
Miscanthus sacchariflorus 'JM11-040'	JM11-040	1064	17	stored pot	Aug	5	3
Miscanthus sacchariflorus 'JM11-040'	JM11-040	1065	18	stored pot	Aug	5	3
Miscanthus sacchariflorus 'JM11-040'	JM11-040	1066	19	stored rhizome	Sep	5	3
Miscanthus sacchariflorus 'JM11-040'	JM11-040	1067	20	stored rhizome	Sep	5	3
Miscanthus sacchariflorus 'JM11-040'	JM11-040	1068	21	stored rhizome	Sep	5	3
Miscanthus sacchariflorus 'JM11-040'	JM11-040	1069	22	stored pot	Sep	5	3
Miscanthus sacchariflorus 'JM11-040'	JM11-040	1070	23	stored pot	Sep	5	3
Miscanthus sacchariflorus 'Tohoku-2010-036'	Tohoku-2010-036	1071	1	control	control	5	3	115	122	122	129	136	2	High	2	High
Miscanthus sacchariflorus 'Tohoku-2010-036'	Tohoku-2010-036	1072	2	control	control	5	3	115	122	122	129	136	2	High	2	High
Miscanthus sacchariflorus 'Tohoku-2010-036'	Tohoku-2010-036	1073	3	control	control	5	3	115	122	122	129	136	2	High	2	High
Miscanthus sacchariflorus 'Tohoku-2010-036'	Tohoku-2010-036	1074	4	stored rhizome	June	5	3	115	122	122	129	136	5	High	5	High
Miscanthus sacchariflorus 'Tohoku-2010-036'	Tohoku-2010-036	1075	5	stored rhizome	June	5	3	115	122	122	129	136	4	High	4	High
Miscanthus sacchariflorus 'Tohoku-2010-036'	Tohoku-2010-036	1076	6	stored rhizome	June	5	3	115	122	122	129	136	6	High	6	High
Miscanthus sacchariflorus 'Tohoku-2010-036'	Tohoku-2010-036	1077	7	stored pot	June	5	3	115	122	122	129	136	2	High	2	High
Miscanthus sacchariflorus 'Tohoku-2010-036'	Tohoku-2010-036	1078	8	stored pot	June	5	3	122	122	122	129	136	2	High	2	High
Miscanthus sacchariflorus 'Tohoku-2010-036'	Tohoku-2010-036	1079	9	stored rhizome	July	5	3	115	122	122	129	136	3	High	3	High
Miscanthus sacchariflorus 'Tohoku-2010-036'	Tohoku-2010-036	1080	10	stored rhizome	July	5	3	115	122	122	129	136	1	High	1	High
Miscanthus sacchariflorus 'Tohoku-2010-036'	Tohoku-2010-036	1081	11	stored rhizome	July	5	3	115	122	122	129	136	1	High	1	High
Miscanthus sacchariflorus 'Tohoku-2010-036'	Tohoku-2010-036	1082	12	stored pot	July	5	3	122	122	122	129	136	1	High	1	High
Miscanthus sacchariflorus 'Tohoku-2010-036'	Tohoku-2010-036	1083	13	stored pot	July	5	3
Miscanthus sacchariflorus 'Tohoku-2010-036'	Tohoku-2010-036	1084	14	stored rhizome	Aug	5	3
Miscanthus sacchariflorus 'Tohoku-2010-036'	Tohoku-2010-036	1085	15	stored rhizome	Aug	5	3
Miscanthus sacchariflorus 'Tohoku-2010-036'	Tohoku-2010-036	1086	16	stored rhizome	Aug	5	3
Miscanthus sacchariflorus 'Tohoku-2010-036'	Tohoku-2010-036	1087	17	stored pot	Aug	5	3
Miscanthus sacchariflorus 'Tohoku-2010-036'	Tohoku-2010-036	1088	18	stored pot	Aug	5	3
Miscanthus sacchariflorus 'Tohoku-2010-036'	Tohoku-2010-036	1089	19	stored rhizome	Sep	5	3
Miscanthus sacchariflorus 'Tohoku-2010-036'	Tohoku-2010-036	1090	20	stored rhizome	Sep	5	3
Miscanthus sacchariflorus 'Tohoku-2010-036'	Tohoku-2010-036	1091	21	stored rhizome	Sep	5	3
Miscanthus sacchariflorus 'Tohoku-2010-036'	Tohoku-2010-036	1092	22	stored pot	Sep	5	3
Miscanthus sacchariflorus 'Tohoku-2010-036'	Tohoku-2010-036	1093	23	stored pot	Sep	5	3
Miscanthus sacchariflorus 'Tohoku-2010-025'	Tohoku-2010-025	1094	1	control	control	5	3	122	122	129	129	136	2	High	5	High
Miscanthus sacchariflorus 'Tohoku-2010-025'	Tohoku-2010-025	1095	2	control	control	5	3	122	122	129	129	136	3	High	3	High
Miscanthus sacchariflorus 'Tohoku-2010-025'	Tohoku-2010-025	1096	3	control	control	5	3	122	129	129	129	136	5	High	5	High
Miscanthus sacchariflorus 'Tohoku-2010-025'	Tohoku-2010-025	1097	4	stored rhizome	June	5	3	115	122	122	129	136	6	High	6	High
Miscanthus sacchariflorus 'Tohoku-2010-025'	Tohoku-2010-025	1098	5	stored rhizome	June	5	3	115	122	122	129	136	5	High	5	High
Miscanthus sacchariflorus 'Tohoku-2010-025'	Tohoku-2010-025	1099	6	stored rhizome	June	5	3	115	122	122	129	136	6	High	6	High
Miscanthus sacchariflorus 'Tohoku-2010-025'	Tohoku-2010-025	1100	7	stored pot	June	5	3	122	129	129	136	142	1	High	3	High
Miscanthus sacchariflorus 'Tohoku-2010-025'	Tohoku-2010-025	1101	8	stored pot	June	5	3	122	129	129	136	142	2	High	2	High
Miscanthus sacchariflorus 'Tohoku-2010-025'	Tohoku-2010-025	1102	9	stored rhizome	July	7	0
Miscanthus sacchariflorus 'Tohoku-2010-025'	Tohoku-2010-025	1103	10	stored rhizome	July	5	3	122	122	129	129	136	2	High	2	High
Miscanthus sacchariflorus 'Tohoku-2010-025'	Tohoku-2010-025	1104	11	stored rhizome	July	5	3	122	122	129	129	136
Miscanthus sacchariflorus 'Tohoku-2010-025'	Tohoku-2010-025	1105	12	stored pot	July	5	3	122	122	129	129	136	3	High	3	High
Miscanthus sacchariflorus 'Tohoku-2010-025'	Tohoku-2010-025	1106	13	stored pot	July	5	3
Miscanthus sacchariflorus 'Tohoku-2010-025'	Tohoku-2010-025	1107	14	stored rhizome	Aug	5	3
Miscanthus sacchariflorus 'Tohoku-2010-025'	Tohoku-2010-025	1108	15	stored rhizome	Aug	5	3
Miscanthus sacchariflorus 'Tohoku-2010-025'	Tohoku-2010-025	1109	16	stored rhizome	Aug	5	3
Miscanthus sacchariflorus 'Tohoku-2010-025'	Tohoku-2010-025	1110	17	stored pot	Aug	5	3
Miscanthus sacchariflorus 'Tohoku-2010-025'	Tohoku-2010-025	1111	18	stored pot	Aug	5	3
Miscanthus sacchariflorus 'Tohoku-2010-025'	Tohoku-2010-025	1112	19	stored rhizome	Sep	5	3
Miscanthus sacchariflorus 'Tohoku-2010-025'	Tohoku-2010-025	1113	20	stored rhizome	Sep	5	3
Miscanthus sacchariflorus 'Tohoku-2010-025'	Tohoku-2010-025	1114	21	stored rhizome	Sep	5	3
Miscanthus sacchariflorus 'Tohoku-2010-025'	Tohoku-2010-025	1115	22	stored pot	Sep	5	3
Miscanthus sacchariflorus 'Tohoku-2010-025'	Tohoku-2010-025	1116	23	stored pot	Sep	5	3
Miscanthus sacchariflorus 'Gifu-2010-008'	Gifu-2010-008	1117	1	control	control	5	3	122	129	129	136	142	1	High	1	High
Miscanthus sacchariflorus 'Gifu-2010-008'	Gifu-2010-008	1118	2	control	control	5	3
Miscanthus sacchariflorus 'Gifu-2010-008'	Gifu-2010-008	1119	3	control	control	5	3
Miscanthus sacchariflorus 'Gifu-2010-008'	Gifu-2010-008	1120	4	stored rhizome	June	5	3	122	129	129	129	136	3	High	3	High
Miscanthus sacchariflorus 'Gifu-2010-008'	Gifu-2010-008	1121	5	stored rhizome	June	5	3	122	122	129	129	136	2	High	2	High
Miscanthus sacchariflorus 'Gifu-2010-008'	Gifu-2010-008	1122	6	stored rhizome	June	5	3	122	129	129	129	136	3	High	3	High
Miscanthus sacchariflorus 'Gifu-2010-008'	Gifu-2010-008	1123	7	stored pot	June	5	3	122	129	129	136	142
Miscanthus sacchariflorus 'Gifu-2010-008'	Gifu-2010-008	1124	8	stored pot	June	5	3
Miscanthus sacchariflorus 'Gifu-2010-008'	Gifu-2010-008	1125	9	stored rhizome	July	5	3	129	129	136	136	142	1	High	1	High
Miscanthus sacchariflorus 'Gifu-2010-008'	Gifu-2010-008	1126	10	stored rhizome	July	5	3	129	129	136	136	142	1	High	1	High
Miscanthus sacchariflorus 'Gifu-2010-008'	Gifu-2010-008	1127	11	stored rhizome	July	5	3
Miscanthus sacchariflorus 'Gifu-2010-008'	Gifu-2010-008	1128	12	stored pot	July	5	3
Miscanthus sacchariflorus 'Gifu-2010-008'	Gifu-2010-008	1129	13	stored pot	July	5	3
Miscanthus sacchariflorus 'Gifu-2010-008'	Gifu-2010-008	1130	14	stored rhizome	Aug	5	3
Miscanthus sacchariflorus 'Gifu-2010-008'	Gifu-2010-008	1131	15	stored rhizome	Aug	5	3
Miscanthus sacchariflorus 'Gifu-2010-008'	Gifu-2010-008	1132	16	stored rhizome	Aug	5	3
Miscanthus sacchariflorus 'Gifu-2010-008'	Gifu-2010-008	1133	17	stored pot	Aug	5	3
Miscanthus sacchariflorus 'Gifu-2010-008'	Gifu-2010-008	1134	18	stored pot	Aug	5	3
Miscanthus sacchariflorus 'Gifu-2010-008'	Gifu-2010-008	1135	19	stored rhizome	Sep	5	3
Miscanthus sacchariflorus 'Gifu-2010-008'	Gifu-2010-008	1136	20	stored rhizome	Sep	5	3
Miscanthus sacchariflorus 'Gifu-2010-008'	Gifu-2010-008	1137	21	stored rhizome	Sep	5	3
Miscanthus sacchariflorus 'Gifu-2010-008'	Gifu-2010-008	1138	22	stored pot	Sep	5	3
Miscanthus sacchariflorus 'Gifu-2010-008'	Gifu-2010-008	1139	23	stored pot	Sep	5	3
Miscanthus sacchariflorus 'Tohoku-2010-037'	Tohoku-2010-037	1140	1	control	control	5	3	129	129	129	129	136	2	High	2	High
Miscanthus sacchariflorus 'Tohoku-2010-037'	Tohoku-2010-037	1141	2	control	control	5	3	129	129	129	129	136	3	High	3	High
Miscanthus sacchariflorus 'Tohoku-2010-037'	Tohoku-2010-037	1142	3	control	control	5	3	129	129	129	129	136	3	High	3	High
Miscanthus sacchariflorus 'Tohoku-2010-037'	Tohoku-2010-037	1143	4	stored rhizome	June	5	3	122	122	122	129	136	1	High	1	High
Miscanthus sacchariflorus 'Tohoku-2010-037'	Tohoku-2010-037	1144	5	stored rhizome	June	5	3	122	122	122	129	136	3	High	3	High
Miscanthus sacchariflorus 'Tohoku-2010-037'	Tohoku-2010-037	1145	6	stored rhizome	June	5	3	122	122	122	129	136	1	High	1	High
Miscanthus sacchariflorus 'Tohoku-2010-037'	Tohoku-2010-037	1146	7	stored pot	June	5	3
Miscanthus sacchariflorus 'Tohoku-2010-037'	Tohoku-2010-037	1147	8	stored pot	June	5	3	122	129	129	136	142	1	High	1	High
Miscanthus sacchariflorus 'Tohoku-2010-037'	Tohoku-2010-037	1148	9	stored rhizome	July	5	3
Miscanthus sacchariflorus 'Tohoku-2010-037'	Tohoku-2010-037	1149	10	stored rhizome	July	5	3
Miscanthus sacchariflorus 'Tohoku-2010-037'	Tohoku-2010-037	1150	11	stored rhizome	July	5	3	143	143	143	143	150	1	High	1	High
Miscanthus sacchariflorus 'Tohoku-2010-037'	Tohoku-2010-037	1151	12	stored pot	July	5	3
Miscanthus sacchariflorus 'Tohoku-2010-037'	Tohoku-2010-037	1152	13	stored pot	July	5	3
Miscanthus sacchariflorus 'Tohoku-2010-037'	Tohoku-2010-037	1153	14	stored rhizome	Aug	5	3
Miscanthus sacchariflorus 'Tohoku-2010-037'	Tohoku-2010-037	1154	15	stored rhizome	Aug	5	3
Miscanthus sacchariflorus 'Tohoku-2010-037'	Tohoku-2010-037	1155	16	stored rhizome	Aug	5	3
Miscanthus sacchariflorus 'Tohoku-2010-037'	Tohoku-2010-037	1156	17	stored pot	Aug	5	3
Miscanthus sacchariflorus 'Tohoku-2010-037'	Tohoku-2010-037	1157	18	stored pot	Aug	5	3
Miscanthus sacchariflorus 'Tohoku-2010-037'	Tohoku-2010-037	1158	19	stored rhizome	Sep	5	3
Miscanthus sacchariflorus 'Tohoku-2010-037'	Tohoku-2010-037	1159	20	stored rhizome	Sep	5	3
Miscanthus sacchariflorus 'Tohoku-2010-037'	Tohoku-2010-037	1160	21	stored rhizome	Sep	5	3
Miscanthus sacchariflorus 'Tohoku-2010-037'	Tohoku-2010-037	1161	22	stored pot	Sep	5	3
Miscanthus sacchariflorus 'Tohoku-2010-037'	Tohoku-2010-037	1162	23	stored pot	Sep	5	3
Miscanthus sacchariflorus 'Gifu-2010-024'	Gifu-2010-024	1163	1	control	control	5	3	122	122	129	129	136	1	High	1	High
Miscanthus sacchariflorus 'Gifu-2010-024'	Gifu-2010-024	1164	2	control	control	5	3	122	129	129	129	136	1	High	1	High
Miscanthus sacchariflorus 'Gifu-2010-024'	Gifu-2010-024	1165	3	control	control	5	3
Miscanthus sacchariflorus 'Gifu-2010-024'	Gifu-2010-024	1166	4	stored rhizome	June	5	3	115	122	122	129	136	4	High	4	High
Miscanthus sacchariflorus 'Gifu-2010-024'	Gifu-2010-024	1167	5	stored rhizome	June	5	3	115	122	122	129	136	4	High	4	High
Miscanthus sacchariflorus 'Gifu-2010-024'	Gifu-2010-024	1168	6	stored rhizome	June	5	3	115	122	122	129	136	4	High	4	High
Miscanthus sacchariflorus 'Gifu-2010-024'	Gifu-2010-024	1169	7	stored pot	June	5	3	136	136	143	143	150	2
Miscanthus sacchariflorus 'Gifu-2010-024'	Gifu-2010-024	1170	8	stored pot	June	5	3
Miscanthus sacchariflorus 'Gifu-2010-024'	Gifu-2010-024	1171	9	stored rhizome	July	5	3	122	129	129	136	142	2	High	2	High
Miscanthus sacchariflorus 'Gifu-2010-024'	Gifu-2010-024	1172	10	stored rhizome	July	5	3
Miscanthus sacchariflorus 'Gifu-2010-024'	Gifu-2010-024	1173	11	stored rhizome	July	5	3	143	143	143	143	150	1	High	1	High
Miscanthus sacchariflorus 'Gifu-2010-024'	Gifu-2010-024	1174	12	stored pot	July	5	3
Miscanthus sacchariflorus 'Gifu-2010-024'	Gifu-2010-024	1175	13	stored pot	July	5	3
Miscanthus sacchariflorus 'Gifu-2010-024'	Gifu-2010-024	1176	14	stored rhizome	Aug	5	3
Miscanthus sacchariflorus 'Gifu-2010-024'	Gifu-2010-024	1177	15	stored rhizome	Aug	5	3
Miscanthus sacchariflorus 'Gifu-2010-024'	Gifu-2010-024	1178	16	stored rhizome	Aug	5	3
Miscanthus sacchariflorus 'Gifu-2010-024'	Gifu-2010-024	1179	17	stored pot	Aug	5	3
Miscanthus sacchariflorus 'Gifu-2010-024'	Gifu-2010-024	1180	18	stored pot	Aug	5	3
Miscanthus sacchariflorus 'Gifu-2010-024'	Gifu-2010-024	1181	19	stored rhizome	Sep	5	3
Miscanthus sacchariflorus 'Gifu-2010-024'	Gifu-2010-024	1182	20	stored rhizome	Sep	5	3
Miscanthus sacchariflorus 'Gifu-2010-024'	Gifu-2010-024	1183	21	stored rhizome	Sep	5	3
Miscanthus sacchariflorus 'Gifu-2010-024'	Gifu-2010-024	1184	22	stored pot	Sep	5	3
Miscanthus sacchariflorus 'Gifu-2010-024'	Gifu-2010-024	1185	23	stored pot	Sep	5	3
Miscanthus ×giganteus 4x 'PF30153'	UI11-00035	1186	1	control	control	5	1
Miscanthus ×giganteus 4x 'PF30153'	UI11-00035	1187	2	control	control	5	1
Miscanthus ×giganteus 4x 'PF30153'	UI11-00035	1188	3	control	control	5	1
Miscanthus ×giganteus 4x 'PF30153'	UI11-00035	1189	4	stored rhizome	June	5	1
Miscanthus ×giganteus 4x 'PF30153'	UI11-00035	1190	5	stored rhizome	June	5	1
Miscanthus ×giganteus 4x 'PF30153'	UI11-00035	1191	6	stored rhizome	June	5	1	122	122	122	129	136	1	High	1	High
Miscanthus ×giganteus 4x 'PF30153'	UI11-00035	1192	7	stored pot	June	5	1
Miscanthus ×giganteus 4x 'PF30153'	UI11-00035	1193	8	stored pot	June	5	1
Miscanthus ×giganteus 4x 'PF30153'	UI11-00035	1194	9	stored rhizome	July	5	1	136	143	143	143	150	1	High	1	High
Miscanthus ×giganteus 4x 'PF30153'	UI11-00035	1195	10	stored rhizome	July	5	1
Miscanthus ×giganteus 4x 'PF30153'	UI11-00035	1196	11	stored rhizome	July	5	1
Miscanthus ×giganteus 4x 'PF30153'	UI11-00035	1197	12	stored pot	July	5	1
Miscanthus ×giganteus 4x 'PF30153'	UI11-00035	1198	13	stored pot	July	5	1
Miscanthus ×giganteus 4x 'PF30153'	UI11-00035	1199	14	stored rhizome	Aug	5	1
Miscanthus ×giganteus 4x 'PF30153'	UI11-00035	1200	15	stored rhizome	Aug	5	1
Miscanthus ×giganteus 4x 'PF30153'	UI11-00035	1201	16	stored rhizome	Aug	5	1
Miscanthus ×giganteus 4x 'PF30153'	UI11-00035	1202	17	stored pot	Aug	5	1
Miscanthus ×giganteus 4x 'PF30153'	UI11-00035	1203	18	stored pot	Aug	5	1
Miscanthus ×giganteus 4x 'PF30153'	UI11-00035	1204	19	stored rhizome	Sep	5	1
Miscanthus ×giganteus 4x 'PF30153'	UI11-00035	1205	20	stored rhizome	Sep	5	1
Miscanthus ×giganteus 4x 'PF30153'	UI11-00035	1206	21	stored rhizome	Sep	5	1
Miscanthus ×giganteus 4x 'PF30153'	UI11-00035	1207	22	stored pot	Sep	5	1
Miscanthus ×giganteus 4x 'PF30153'	UI11-00035	1208	23	stored pot	Sep	5	1
Miscanthus ×giganteus 4x 'PF30157'	UI11-00039	1209	1	control	control	5	1	122	122	129	136	142	1	High	1	High
Miscanthus ×giganteus 4x 'PF30157'	UI11-00039	1210	2	control	control	5	1	122	122	129	136	142	1	High	1	High
Miscanthus ×giganteus 4x 'PF30157'	UI11-00039	1211	3	control	control	5	1	122	122	129	136	142	1	High	1	High
Miscanthus ×giganteus 4x 'PF30157'	UI11-00039	1212	4	stored rhizome	June	5	1	122	122	129	129	136	2	High	2	High
Miscanthus ×giganteus 4x 'PF30157'	UI11-00039	1213	5	stored rhizome	June	5	1
Miscanthus ×giganteus 4x 'PF30157'	UI11-00039	1214	6	stored rhizome	June	5	1	122	122	129	129	136	4	High	4	High
Miscanthus ×giganteus 4x 'PF30157'	UI11-00039	1215	7	stored pot	June	5	1
Miscanthus ×giganteus 4x 'PF30157'	UI11-00039	1216	8	stored pot	June	5	1
Miscanthus ×giganteus 4x 'PF30157'	UI11-00039	1217	9	stored rhizome	July	5	1	129	136	136	136	142	1	High	1	High
Miscanthus ×giganteus 4x 'PF30157'	UI11-00039	1218	10	stored rhizome	July	5	1	136	143	143	143	150	1	High	1	High
Miscanthus ×giganteus 4x 'PF30157'	UI11-00039	1219	11	stored rhizome	July	5	1	129	136	136	136	142	1	High	1	High
Miscanthus ×giganteus 4x 'PF30157'	UI11-00039	1220	12	stored pot	July	5	1
Miscanthus ×giganteus 4x 'PF30157'	UI11-00039	1221	13	stored pot	July	5	1
Miscanthus ×giganteus 4x 'PF30157'	UI11-00039	1222	14	stored rhizome	Aug	5	1
Miscanthus ×giganteus 4x 'PF30157'	UI11-00039	1223	15	stored rhizome	Aug	5	1
Miscanthus ×giganteus 4x 'PF30157'	UI11-00039	1224	16	stored rhizome	Aug	5	1
Miscanthus ×giganteus 4x 'PF30157'	UI11-00039	1225	17	stored pot	Aug	5	1
Miscanthus ×giganteus 4x 'PF30157'	UI11-00039	1226	18	stored pot	Aug	5	1
Miscanthus ×giganteus 4x 'PF30157'	UI11-00039	1227	19	stored rhizome	Sep	5	1
Miscanthus ×giganteus 4x 'PF30157'	UI11-00039	1228	20	stored rhizome	Sep	5	1
Miscanthus ×giganteus 4x 'PF30157'	UI11-00039	1229	21	stored rhizome	Sep	5	1
Miscanthus ×giganteus 4x 'PF30157'	UI11-00039	1230	22	stored pot	Sep	5	1
Miscanthus ×giganteus 4x 'PF30157'	UI11-00039	1231	23	stored pot	Sep	5	1
Miscanthus sacchariflorus 'RU2012-112'	RU2012-112	1232	1	control	control	7	5	87	87	87	87	94	9	High	9	High
Miscanthus sacchariflorus 'RU2012-112'	RU2012-112	1233	2	control	control	7	5	87	87	87	87	94	12	High	12	High
Miscanthus sacchariflorus 'RU2012-112'	RU2012-112	1234	3	control	control	7	5	87	87	87	87	94	10	High	10	High
Miscanthus sacchariflorus 'RU2012-112'	RU2012-112	1235	4	stored rhizome	June	7	5	66	66	73	73	80	9	High	9	High
Miscanthus sacchariflorus 'RU2012-112'	RU2012-112	1236	5	stored rhizome	June	7	5	66	73	73	80	87	6	High	6	High
Miscanthus sacchariflorus 'RU2012-112'	RU2012-112	1237	6	stored rhizome	June	7	5	66	66	73	73	80	7	High	7	High
Miscanthus sacchariflorus 'RU2012-112'	RU2012-112	1238	7	stored pot	June	7	5	66	66	73	73	80	11	High	11	High
Miscanthus sacchariflorus 'RU2012-112'	RU2012-112	1239	8	stored pot	June	7	5	66	66	73	73	80	8	High	8	High
Miscanthus sacchariflorus 'RU2012-112'	RU2012-112	1240	9	stored rhizome	July	7	5	87	87	94	94	101	9	High	9	High
Miscanthus sacchariflorus 'RU2012-112'	RU2012-112	1241	10	stored rhizome	July	7	5	87	87	94	94	101	5	High	5	High
Miscanthus sacchariflorus 'RU2012-112'	RU2012-112	1242	11	stored rhizome	July	9	0
Miscanthus sacchariflorus 'RU2012-112'	RU2012-112	1243	12	stored pot	July	7	5	87	87	94	94	101	9	High	9	High
Miscanthus sacchariflorus 'RU2012-112'	RU2012-112	1244	13	stored pot	July	7	5	87	87	94	94	101	4	High	4	High
Miscanthus sacchariflorus 'RU2012-112'	RU2012-112	1245	14	stored rhizome	Aug	7	5
Miscanthus sacchariflorus 'RU2012-112'	RU2012-112	1246	15	stored rhizome	Aug	7	5
Miscanthus sacchariflorus 'RU2012-112'	RU2012-112	1247	16	stored rhizome	Aug	7	5
Miscanthus sacchariflorus 'RU2012-112'	RU2012-112	1248	17	stored pot	Aug	7	5
Miscanthus sacchariflorus 'RU2012-112'	RU2012-112	1249	18	stored pot	Aug	7	5
Miscanthus sacchariflorus 'RU2012-112'	RU2012-112	1250	19	stored rhizome	Sep	7	5
Miscanthus sacchariflorus 'RU2012-112'	RU2012-112	1251	20	stored rhizome	Sep	7	5
Miscanthus sacchariflorus 'RU2012-112'	RU2012-112	1252	21	stored rhizome	Sep	7	5
Miscanthus sacchariflorus 'RU2012-112'	RU2012-112	1253	22	stored pot	Sep	7	5
Miscanthus sacchariflorus 'RU2012-112'	RU2012-112	1254	23	stored pot	Sep	7	5
Miscanthus sacchariflorus 'RU2012-016'	RU2012-016	1255	1	control	control	7	5	73	73	80	80	87	11	High	11	High
Miscanthus sacchariflorus 'RU2012-016'	RU2012-016	1256	2	control	control	7	5	66	66	73	73	80	13	High	13	High
Miscanthus sacchariflorus 'RU2012-016'	RU2012-016	1257	3	control	control	7	5	66	66	73	73	80	16	High	16	High
Miscanthus sacchariflorus 'RU2012-016'	RU2012-016	1258	4	stored rhizome	June	7	5	73	73	73	80	87	3	Low	3	Low
Miscanthus sacchariflorus 'RU2012-016'	RU2012-016	1259	5	stored rhizome	June	7	5	66	73	73	80	87	8	Medium	8	Medium
Miscanthus sacchariflorus 'RU2012-016'	RU2012-016	1260	6	stored rhizome	June	7	5	73	73	73	80	87	4	Low	4	Low
Miscanthus sacchariflorus 'RU2012-016'	RU2012-016	1261	7	stored rhizome	July	7	5	87	87	94	94	101	6	Medium	6	Medium
Miscanthus sacchariflorus 'RU2012-016'	RU2012-016	1262	8	stored rhizome	July	7	5	87	87	94	94	101	9	High	9	High
Miscanthus sacchariflorus 'RU2012-016'	RU2012-016	1263	9	stored rhizome	July	7	5	94	94	101	101	108	2	Low	2	Low
Miscanthus sacchariflorus 'RU2012-016'	RU2012-016	1264	10	stored rhizome	Aug	7	5
Miscanthus sacchariflorus 'RU2012-016'	RU2012-016	1265	11	stored rhizome	Aug	7	5
Miscanthus sacchariflorus 'RU2012-016'	RU2012-016	1266	12	stored rhizome	Aug	7	5
Miscanthus sacchariflorus 'RU2012-016'	RU2012-016	1267	13	stored rhizome	Sep	7	5
Miscanthus sacchariflorus 'RU2012-016'	RU2012-016	1268	14	stored rhizome	Sep	7	5
Miscanthus sacchariflorus 'RU2012-016'	RU2012-016	1269	15	stored rhizome	Sep	7	5
Miscanthus sacchariflorus 'RU2012-037'	RU2012-037	1270	1	control	control	7	5	59	62	66	73	80	32	High	32	High
Miscanthus sacchariflorus 'RU2012-037'	RU2012-037	1271	2	control	control	7	5	59	62	64	66	73	34	High	34	High
Miscanthus sacchariflorus 'RU2012-037'	RU2012-037	1272	3	control	control	7	5	59	62	64	66	73	33	High	33	High
Miscanthus sacchariflorus 'RU2012-037'	RU2012-037	1273	4	stored rhizome	June	7	5	62	63	64	66	73	14	High	14	High
Miscanthus sacchariflorus 'RU2012-037'	RU2012-037	1274	5	stored rhizome	June	7	5	56	58	60	62	69	25	High	25	High
Miscanthus sacchariflorus 'RU2012-037'	RU2012-037	1275	6	stored rhizome	June	7	5	60	63	64	66	73	13	High	13	High
Miscanthus sacchariflorus 'RU2012-037'	RU2012-037	1276	7	stored rhizome	July	7	5
Miscanthus sacchariflorus 'RU2012-037'	RU2012-037	1277	8	stored rhizome	July	7	5	87	87	94	94	101	10	High	10	High
Miscanthus sacchariflorus 'RU2012-037'	RU2012-037	1278	9	stored rhizome	July	7	5	87	87	94	94	101	6	High	6	High
Miscanthus sacchariflorus 'RU2012-037'	RU2012-037	1279	10	stored rhizome	Aug	7	5
Miscanthus sacchariflorus 'RU2012-037'	RU2012-037	1280	11	stored rhizome	Aug	7	5
Miscanthus sacchariflorus 'RU2012-037'	RU2012-037	1281	12	stored rhizome	Aug	7	5
Miscanthus sacchariflorus 'RU2012-037'	RU2012-037	1282	13	stored rhizome	Sep	7	5
Miscanthus sacchariflorus 'RU2012-037'	RU2012-037	1283	14	stored rhizome	Sep	7	5
Miscanthus sacchariflorus 'RU2012-037'	RU2012-037	1284	15	stored rhizome	Sep	7	5
Miscanthus sacchariflorus 'RU2012-050'	RU2012-050	1285	1	control	control	7	5	60	63	66	73	80	8	Medium	8	Medium
Miscanthus sacchariflorus 'RU2012-050'	RU2012-050	1286	2	control	control	7	5	60	62	64	66	73	12	Medium	12	Medium
Miscanthus sacchariflorus 'RU2012-050'	RU2012-050	1287	3	control	control	7	5	60	62	64	66	73	11	Medium	11	Medium
Miscanthus sacchariflorus 'RU2012-050'	RU2012-050	1288	4	stored rhizome	June	7	5	87	94	94	94	101	2	Low	2	Low
Miscanthus sacchariflorus 'RU2012-050'	RU2012-050	1289	5	stored rhizome	June	9	0
Miscanthus sacchariflorus 'RU2012-050'	RU2012-050	1290	6	stored rhizome	June	9	0
Miscanthus sacchariflorus 'RU2012-050'	RU2012-050	1291	7	stored rhizome	July	9	0
Miscanthus sacchariflorus 'RU2012-050'	RU2012-050	1292	8	stored rhizome	July	9	0
Miscanthus sacchariflorus 'RU2012-050'	RU2012-050	1293	9	stored rhizome	July	7	5	87	87	87	87	94	15	Medium	15	Medium
Miscanthus sacchariflorus 'RU2012-050'	RU2012-050	1294	10	stored rhizome	Aug	7	0
Miscanthus sacchariflorus 'RU2012-050'	RU2012-050	1295	11	stored rhizome	Aug	9	0
Miscanthus sacchariflorus 'RU2012-050'	RU2012-050	1296	12	stored rhizome	Aug	9	0
Miscanthus sacchariflorus 'RU2012-050'	RU2012-050	1297	13	stored rhizome	Sep	9	0
Miscanthus sacchariflorus 'RU2012-050'	RU2012-050	1298	14	stored rhizome	Sep	9	0
Miscanthus sacchariflorus 'RU2012-050'	RU2012-050	1299	15	stored rhizome	Sep	9	0
Miscanthus sacchariflorus 'RU2012-078'	RU2012-078	1300	1	control	control	7	5	87	87	94	94	101	12	Medium	12	Medium
Miscanthus sacchariflorus 'RU2012-078'	RU2012-078	1301	2	control	control	7	5	87	87	94	94	101	11	Medium	11	Medium
Miscanthus sacchariflorus 'RU2012-078'	RU2012-078	1302	3	control	control	7	5	87	87	94	94	101	15	Medium	15	Medium
Miscanthus sacchariflorus 'RU2012-078'	RU2012-078	1303	4	stored rhizome	June	9	0
Miscanthus sacchariflorus 'RU2012-078'	RU2012-078	1304	5	stored rhizome	June	9	0
Miscanthus sacchariflorus 'RU2012-078'	RU2012-078	1305	6	stored rhizome	June	7	5	87	94	94	101	108	19	Medium	19	Medium
Miscanthus sacchariflorus 'RU2012-078'	RU2012-078	1306	7	stored rhizome	July	9	0
Miscanthus sacchariflorus 'RU2012-078'	RU2012-078	1307	8	stored rhizome	July	9	0
Miscanthus sacchariflorus 'RU2012-078'	RU2012-078	1308	9	stored rhizome	July	9	0
Miscanthus sacchariflorus 'RU2012-078'	RU2012-078	1309	10	stored rhizome	Aug	9	0
Miscanthus sacchariflorus 'RU2012-078'	RU2012-078	1310	11	stored rhizome	Aug	9	0
Miscanthus sacchariflorus 'RU2012-078'	RU2012-078	1311	12	stored rhizome	Aug	9	0
Miscanthus sacchariflorus 'RU2012-078'	RU2012-078	1312	13	stored rhizome	Sep	9	0
Miscanthus sacchariflorus 'RU2012-078'	RU2012-078	1313	14	stored rhizome	Sep	9	0
Miscanthus sacchariflorus 'RU2012-078'	RU2012-078	1314	15	stored rhizome	Sep	9	0
Miscanthus sacchariflorus 'RU2012-120'	RU2012-120	1315	1	control	control	7	5	73	80	80	80	87	8	Low	8	Low
Miscanthus sacchariflorus 'RU2012-120'	RU2012-120	1316	2	control	control	7	5	73	80	80	80	87	5	Low	5	Low
Miscanthus sacchariflorus 'RU2012-120'	RU2012-120	1317	3	control	control	7	5	73	80	80	80	87	6	Low	6	Low
Miscanthus sacchariflorus 'RU2012-120'	RU2012-120	1318	4	stored rhizome	June	7	5	66	73	73	73	80	7	Low	7	Low
Miscanthus sacchariflorus 'RU2012-120'	RU2012-120	1319	5	stored rhizome	June	7	5	73	73	80	80	87	10	Medium	10	Medium
Miscanthus sacchariflorus 'RU2012-120'	RU2012-120	1320	6	stored rhizome	June	7	5	66	73	73	80	87	12	Medium	12	Medium
Miscanthus sacchariflorus 'RU2012-120'	RU2012-120	1321	7	stored rhizome	July	7	5	87	87	94	94	101	7	Low	7	Low
Miscanthus sacchariflorus 'RU2012-120'	RU2012-120	1322	8	stored rhizome	July	7	5	87	87	94	94	101	7	Low	7	Low
Miscanthus sacchariflorus 'RU2012-120'	RU2012-120	1323	9	stored rhizome	July	7	5	87	87	94	94	101	6	Low	6	Low
Miscanthus sacchariflorus 'RU2012-120'	RU2012-120	1324	10	stored rhizome	Aug	7	5
Miscanthus sacchariflorus 'RU2012-120'	RU2012-120	1325	11	stored rhizome	Aug	7	5
Miscanthus sacchariflorus 'RU2012-120'	RU2012-120	1326	12	stored rhizome	Aug	7	5
Miscanthus sacchariflorus 'RU2012-120'	RU2012-120	1327	13	stored rhizome	Sep	7	5
Miscanthus sacchariflorus 'RU2012-120'	RU2012-120	1328	14	stored rhizome	Sep	7	5
Miscanthus sacchariflorus 'RU2012-120'	RU2012-120	1329	15	stored rhizome	Sep	7	5
Miscanthus sacchariflorus 'RU2012-016'	RU2012-016	1330		stored pot	July	7	5	87	87
Miscanthus sacchariflorus 'RU2012-016'	RU2012-016	1331		stored pot	July	7	5	87	87
Miscanthus sacchariflorus 'RU2012-016'	RU2012-016	1332		stored pot	Aug	7	5
Miscanthus sacchariflorus 'RU2012-016'	RU2012-016	1333		stored pot	Aug	7	5
Miscanthus sacchariflorus 'RU2012-016'	RU2012-016	1334		stored pot	Sep	7	5
Miscanthus sacchariflorus 'RU2012-016'	RU2012-016	1335		stored pot	Sep	7	5
Miscanthus sacchariflorus 'RU2012-016'	RU2012-016	1336		stored pot	Oct	7	5
Miscanthus sacchariflorus 'RU2012-016'	RU2012-016	1337		stored pot	Oct	7	5
Miscanthus sacchariflorus 'RU2012-037'	RU2012-037	1338		stored pot	July	7	5	73	80	80	87	93	9	Medium	9	Medium
Miscanthus sacchariflorus 'RU2012-037'	RU2012-037	1339		stored pot	July	7	5	73	80	80	87	93	11	Medium	11	Medium
Miscanthus sacchariflorus 'RU2012-037'	RU2012-037	1340		stored pot	Aug	7	5
Miscanthus sacchariflorus 'RU2012-037'	RU2012-037	1341		stored pot	Aug	7	5
Miscanthus sacchariflorus 'RU2012-037'	RU2012-037	1342		stored pot	Sep	7	5
Miscanthus sacchariflorus 'RU2012-037'	RU2012-037	1343		stored pot	Sep	7	5
Miscanthus sacchariflorus 'RU2012-037'	RU2012-037	1344		stored pot	Oct	7	5
Miscanthus sacchariflorus 'RU2012-037'	RU2012-037	1345		stored pot	Oct	7	5
Miscanthus sacchariflorus 'RU2012-050'	RU2012-050	1346		stored pot	July	7	5
Miscanthus sacchariflorus 'RU2012-050'	RU2012-050	1347		stored pot	July	7	5	87	87	87	87	93	4	Low	4	Low
Miscanthus sacchariflorus 'RU2012-050'	RU2012-050	1348		stored pot	Aug	7	5
Miscanthus sacchariflorus 'RU2012-050'	RU2012-050	1349		stored pot	Aug	7	5
Miscanthus sacchariflorus 'RU2012-050'	RU2012-050	1350		stored pot	Sep	7	5
Miscanthus sacchariflorus 'RU2012-050'	RU2012-050	1351		stored pot	Sep	7	5
Miscanthus sacchariflorus 'RU2012-050'	RU2012-050	1352		stored pot	Oct	7	5
Miscanthus sacchariflorus 'RU2012-050'	RU2012-050	1353		stored pot	Oct	7	5
Miscanthus sacchariflorus 'RU2012-078'	RU2012-078	1354		stored pot	July	7	5	87	94	94	94	101	10	Medium	10	Medium
Miscanthus sacchariflorus 'RU2012-078'	RU2012-078	1355		stored pot	July	7	5	94	94	94	101	108	7	Medium	7	Medium
Miscanthus sacchariflorus 'RU2012-078'	RU2012-078	1356		stored pot	Aug	7	5
Miscanthus sacchariflorus 'RU2012-078'	RU2012-078	1357		stored pot	Aug	7	5
Miscanthus sacchariflorus 'RU2012-078'	RU2012-078	1358		stored pot	Sep	7	5	94	94	101	101	108	5	Low	5	Low
Miscanthus sacchariflorus 'RU2012-078'	RU2012-078	1359		stored pot	Sep	7	5	94	94	101	101	108	12	Medium	12	Medium
Miscanthus sacchariflorus 'RU2012-078'	RU2012-078	1360		stored pot	Oct	7	5
Miscanthus sacchariflorus 'RU2012-078'	RU2012-078	1361		stored pot	Oct	7	5
Miscanthus sacchariflorus 'RU2012-120'	RU2012-120	1362		stored pot	July	7	5	94	94	101	101	108	2	Low	2	Low
Miscanthus sacchariflorus 'RU2012-120'	RU2012-120	1363		stored pot	July	7	5	87	94	101	101	108	7	Low	7	Low
Miscanthus sacchariflorus 'RU2012-120'	RU2012-120	1364		stored pot	Aug	7	5
Miscanthus sacchariflorus 'RU2012-120'	RU2012-120	1365		stored pot	Aug	7	5
Miscanthus sacchariflorus 'RU2012-120'	RU2012-120	1366		stored pot	Sep	7	5
Miscanthus sacchariflorus 'RU2012-120'	RU2012-120	1367		stored pot	Sep	7	5
Miscanthus sacchariflorus 'RU2012-120'	RU2012-120	1368		stored pot	Oct	7	5
Miscanthus sacchariflorus 'RU2012-120'	RU2012-120	1369		stored pot	Oct	7	5
Saccharum 'Saudi Arabia'	PI576871	1501	1	control	control	5	5
Saccharum 'Saudi Arabia'	PI576871	1502	2	control	control	5	5
Saccharum robustum 'MOL 6081'	UI13-00003	1503	1	control	control	5	3
Saccharum robustum 'MOL 6081'	UI13-00003	1504	2	control	control	5	3
Miscanthus/Saccharum 'US 87-1019'	US 87-1019	1505	1	control	control	5	3
Miscanthus/Saccharum 'US 87-1019'	US 87-1019	1506	2	control	control	5	3
Miscanthus/Saccharum 'US 87-1019'	US 87-1019	1507	3	control	control	5	3
Miscanthus/Saccharum 'US 87-1019'	US 87-1019	1508	4	control	control	5	3
Miscanthus/Saccharum 'US 87-1019'	US 87-1019	1509	5	control	control	5	3
Miscanthus/Saccharum 'US 87-1019'	US 87-1019	1510	6	control	control	5	3
Saccharum hybr. 'Ho91-552'	Ho91-552	1511	1	control	control	5	3
Saccharum hybr. 'Ho91-552'	Ho91-552	1512	2	control	control	5	3
Saccharum hybr. 'Ho91-552'	Ho91-552	1513	3	control	control	5	3
Saccharum hybr. 'Ho91-552'	Ho91-552	1514	4	control	control	5	3
Saccharum hybr. 'Ho91-552'	Ho91-552	1515	5	control	control	5	3
Saccharum hybr. 'Ho91-552'	Ho91-552	1516	6	control	control	5	3
Saccharum hybr. 'HoCP96-540'	HoCP96-540	1517	1	control	control	5	3
Saccharum hybr. 'HoCP96-540'	HoCP96-540	1518	2	control	control	5	3
Saccharum hybr. 'HoCP96-540'	HoCP96-540	1519	3	control	control	5	3
Saccharum hybr. 'HoCP96-540'	HoCP96-540	1520	4	control	control	5	3
Saccharum hybr. 'HoCP96-540'	HoCP96-540	1521	5	control	control	5	3
Saccharum hybr. 'HoCP96-540'	HoCP96-540	1522	6	control	control	5	3
Saccharum hybr. 'L09-105'	L09-105	1523	1	control	control	5	3	192	199	206	206	213
Saccharum hybr. 'L09-105'	L09-105	1524	2	control	control	5	3	186	192	206	206	213
Saccharum hybr. 'L09-105'	L09-105	1525	3	control	control	5	3	192	199	206	206	213
Saccharum hybr. 'L09-105'	L09-105	1526	4	control	control	5	3	192	199	206	206	213
Saccharum hybr. 'L09-105'	L09-105	1527	5	control	control	5	3	192	199	206	206	213
Saccharum hybr. 'L09-105'	L09-105	1528	6	control	control	5	3	192	199	206	206	213
Saccharum hybr. 'US 84-1058'	US 84-1058	1529	1	control	control	5	3	150	157	157	157	163
Saccharum hybr. 'US 84-1058'	US 84-1058	1530	2	control	control	5	3	150	157	157	157	163
Saccharum hybr. 'US 84-1058'	US 84-1058	1531	3	control	control	5	3	150	157	157	157	163
Saccharum hybr. 'US 84-1058'	US 84-1058	1532	4	control	control	5	3	150	157	157	157	163
Saccharum hybr. 'US 84-1058'	US 84-1058	1533	5	control	control	5	3	150	157	157	157	163
Saccharum hybr. 'US 84-1058'	US 84-1058	1534	6	control	control	5	3	150	157	157	157	163
Saccharum officinarum 'Ho02-144'	Ho02-144	1535	1	control	control	5	3
Saccharum officinarum 'Ho02-144'	Ho02-144	1536	2	control	control	5	3
Saccharum officinarum 'Ho02-144'	Ho02-144	1537	3	control	control	5	3
Saccharum officinarum 'Ho02-144'	Ho02-144	1538	4	control	control	5	3
Saccharum officinarum 'Ho02-144'	Ho02-144	1539	5	control	control	5	3
Saccharum officinarum 'Ho02-144'	Ho02-144	1540	6	control	control	5	3
Saccharum officinarum 'Ho06-9001'	Ho06-9001	1541	1	control	control	5	3	217	224	224	231	238
Saccharum officinarum 'Ho06-9001'	Ho06-9001	1542	2	control	control	5	3	217	224	224	231	238
Saccharum officinarum 'Ho06-9001'	Ho06-9001	1543	3	control	control	5	3	217	224	224	231	238
Saccharum officinarum 'Ho06-9001'	Ho06-9001	1544	4	control	control	5	3	217	224	224	231	238
Saccharum officinarum 'Ho06-9001'	Ho06-9001	1545	5	control	control	5	3	217	224	224	231	238
Saccharum officinarum 'Ho06-9001'	Ho06-9001	1546	6	control	control	5	3	217	224	224	231	238
Saccharum officinarum 'Ho06-9002'	Ho06-9002	1547	1	control	control	5	3
Saccharum officinarum 'Ho06-9002'	Ho06-9002	1548	2	control	control	5	3
Saccharum officinarum 'Ho06-9002'	Ho06-9002	1549	3	control	control	5	3
Saccharum officinarum 'Ho06-9002'	Ho06-9002	1550	4	control	control	5	3
Saccharum officinarum 'Ho06-9002'	Ho06-9002	1551	5	control	control	5	3
Saccharum officinarum 'Ho06-9002'	Ho06-9002	1552	6	control	control	5	3
Saccharum sp. 'L79-1002'	PI651501	1553	1	control	control	5	3
Saccharum sp. 'L79-1002'	PI651501	1554	2	control	control	5	3
Saccharum sp. 'L79-1002'	PI651501	1555	3	control	control	5	3
Saccharum sp. 'L79-1002'	PI651501	1556	4	control	control	5	3
Saccharum sp. 'L79-1002'	PI651501	1557	5	control	control	5	3
Saccharum sp. 'L79-1002'	PI651501	1558	6	control	control	5	3
Saccharum arundinaceum	UI11-00040	1559	1	control	control	5	3
Saccharum arundinaceum 'Purple People Greeter'	UI11-00041	1560	1	control	control	5	3
Saccharum bengalense 'US 67-0009-02'	PI318615	1561	1	control	control	5	3
Saccharum bengalense 'US 71-0122-01'	PI367838	1562	1	control	control	5	3
[truncated: 12 more columns]

## Sheet: pivot table 2015-2016
Average of Flower Duration	Column Labels
	control	control Total	stored pot					stored pot Total	stored rhizome				stored rhizome Total	Grand Total
Row Labels	control		Aug	Sep	Oct	June	July		Aug	Sep	June	July
Miscanthus ×giganteus 'Illinois-6x.06 (Mxg2x-6)'
Miscanthus ×giganteus 4x 'PF30153'											136	150	143	143
Miscanthus ×giganteus 4x 'PF30157'	142	142									136	144.667	141.2	141.5
Miscanthus floridulus 'US56-0022-03'	206	206												206
Miscanthus sacchariflorus 'Gifu-2010-008'	142	142				142		142			136	142	138.4	139.429
Miscanthus sacchariflorus 'Gifu-2010-024'	136	136				150		150			136	146	140	140.25
Miscanthus sacchariflorus 'PMS-075'	115	115												115
Miscanthus sacchariflorus 'RU2012-112'	94	94				80	101	90.5			82.3333	101	89.8	91.0833
Miscanthus sacchariflorus 4x 'Tōhoku-2010-034'	143	143												143
Miscanthus sacchariflorus 'JM11-019'	136	136				136		136	136		136		136	136
Miscanthus sacchariflorus 'JM11-040'	136	136									136		136	136
Miscanthus sacchariflorus 'RU2012-016'	82.3333	82.3333									87	103.333	95.1667	90.8889
Miscanthus sacchariflorus 'RU2012-037'	75.3333	75.3333					93	93			71.6667	101	83.4	82.9
Miscanthus sacchariflorus 'RU2012-050'	75.3333	75.3333					93	93			101	94	97.5	85.6667
Miscanthus sacchariflorus 'RU2012-078'	101	101		108			104.5	106.25			108		108	104.5
Miscanthus sacchariflorus 'RU2012-120'	87	87					108	108			84.6667	101	92.8333	94
Miscanthus sacchariflorus 'Tohoku-2010-025'	136	136				142	136	140			136	136	136	137.091
Miscanthus sacchariflorus 'Tohoku-2010-036'	136	136				136	136	136			136	136	136	136
Miscanthus sacchariflorus 'Tohoku-2010-037'	136	136				142		142			136	150	139.5	138.5
Miscanthus sacchariflorus var. lutarioriparius 'PF30022'	150	150												150
Miscanthus sinensis 'PMS-204'	136	136												136
Miscanthus sinensis 'PMS-375'	206	206												206
Miscanthus sinensis 'PMS-436'	101	101												101
Miscanthus/Saccharum 'US 87-1019'
Saccharum 'Saudi Arabia'
Saccharum arundinaceum
Saccharum arundinaceum 'Purple People Greeter'
Saccharum bengalense 'US 67-0009-02'
Saccharum bengalense 'US 71-0122-01'
Saccharum hybr. 'Ho91-552'
Saccharum hybr. 'HoCP96-540'
Saccharum hybr. 'L09-105'	213	213												213
Saccharum hybr. 'US 84-1058'	163	163												163
Saccharum officinarum 'Ho02-144'
Saccharum officinarum 'Ho06-9001'	238	238												238
Saccharum officinarum 'Ho06-9002'
Saccharum robustum 'MOL 6081'
Saccharum sp. 'L79-1002'
Grand Total	144.892	144.892		108		129.273	107.091	117.333	136		117.105	124.04	120.109	131.019

## Sheet: 2016-2017
Entry	Accession #	Pot #	Plant within Entry	Treatment	Month of Moving Out from Cold Room	Vigor at 1 week post-treatment	Vigor at 4 weeks post-treatment	First Heading Date (HD-1)	50% Heading Date (HD 50%)	First Flowering Date (FD-1)	50% Flowering Date (FD 50%)	duration	# of reproductive shoots at first flowering (count from flag on)	Pollen score at first flowering	# of reproductive shoots at 50% flowering (count from flag on)	Pollen score at 50% flowering	Dormancy date	2016-07-30	2016-08-06	2016-08-13	2016-08-20	2016-08-27	2016-09-03	2016-09-10	2016-09-17	2016-09-24	2016-10-01	2016-10-08	2016-10-15	2016-10-22	2016-10-29	2016-11-05	2016-11-12	2016-11-19	2016-11-26	2016-12-03	2016-12-10	2016-12-17	2016-12-24	2016-12-31	2017-01-07	2017-01-14	2017-01-21	2017-01-28	2017-02-04	2017-02-11	2017-02-18	2017-02-25	2017-03-04
Miscanthus ×giganteus 'Illinois-6x.06 (Mxg2x-6)'	UI10-00112	1	1	control	control
Miscanthus ×giganteus 'Illinois-6x.06 (Mxg2x-6)'	UI10-00112	2	2	control	control
Miscanthus ×giganteus 'Illinois-6x.06 (Mxg2x-6)'	UI10-00112	3	3	control	control
Miscanthus floridulus 'US56-0022-03'	PI230189	4	1	control	control			126	133	133	140	148	3	High	3	High																					Y	Y	Y
Miscanthus floridulus 'US56-0022-03'	PI230189	5	2	control	control			126	133	133	140	148	3	High	3	High																					Y	Y	Y
Miscanthus floridulus 'US56-0022-03'	PI230189	6	3	control	control			126	133	133	140	148	3	High	3	High																					Y	Y	Y
Miscanthus sacchariflorus 'PMS-075'	PMS-075	7	1	control	control
Miscanthus sacchariflorus 'PMS-075'	PMS-075	8	2	control	control			64	64	71	71	78	2	Medium	2	Medium												Y	Y
Miscanthus sacchariflorus 'PMS-075'	PMS-075	9	3	control	control
Miscanthus sacchariflorus 4x 'Tōhoku-2010-034'	Tōhoku-2010-034	10	1	control	control
Miscanthus sacchariflorus 4x 'Tōhoku-2010-034'	Tōhoku-2010-034	11	2	control	control
Miscanthus sacchariflorus 4x 'Tōhoku-2010-034'	Tōhoku-2010-034	12	3	control	control
Miscanthus sacchariflorus var. lutarioriparius 'PF30022'	UI11-00031	13	1	control	control			92		92		92	1	High																	Y
Miscanthus sacchariflorus var. lutarioriparius 'PF30022'	UI11-00031	14	2	control	control			92		92		92	1	High																	Y
Miscanthus sacchariflorus var. lutarioriparius 'PF30022'	UI11-00031	15	3	control	control			92		92		92	1	High																	Y
Miscanthus sinensis 'PMS-375'	PMS-375	16	1	control	control
Miscanthus sinensis 'PMS-375'	PMS-375	17	2	control	control
Miscanthus sinensis 'PMS-375'	PMS-375	18	3	control	control
Miscanthus sinensis 'PMS-436'	PMS-436	19	1	control	control
Miscanthus sinensis 'PMS-436'	PMS-436	20	2	control	control
Miscanthus sinensis 'PMS-436'	PMS-436	21	3	control	control
Miscanthus sinensis 'PMS-204'	PMS-204	22	1	control	control
Miscanthus sinensis 'PMS-204'	PMS-204	23	2	control	control
Miscanthus sinensis 'PMS-204'	PMS-204	24	3	control	control
Miscanthus sacchariflorus 'JM11-019'	JM11-019	25	1	control	control			64					1
Miscanthus sacchariflorus 'JM11-019'	JM11-019	26	2	control	control			64		71		71	1	Medium														Y
Miscanthus sacchariflorus 'JM11-019'	JM11-019	27	3	control	control			64					1
Miscanthus sacchariflorus 'JM11-019'	JM11-019	28	4	Tall House	Sep	3	1
Miscanthus sacchariflorus 'JM11-019'	JM11-019	29	5	Tall House	Sep	3	1
Miscanthus sacchariflorus 'JM11-019'	JM11-019	30	6	Tall House	Sep	3	1
Miscanthus sacchariflorus 'JM11-019'	JM11-019	31	7	Tall House	Oct	3	1
Miscanthus sacchariflorus 'JM11-019'	JM11-019	32	8	Tall House	Oct	3	1
Miscanthus sacchariflorus 'JM11-019'	JM11-019	33	9	Tall House	Oct	3	1
Miscanthus sacchariflorus 'JM11-019'	JM11-019	34	10	Tall House	Nov	3	1
Miscanthus sacchariflorus 'JM11-019'	JM11-019	35	11	Tall House	Nov	3	1
Miscanthus sacchariflorus 'JM11-019'	JM11-019	36	12	Tall House	Nov	3	1
Miscanthus sacchariflorus 'JM11-019'	JM11-019	37	13	PA	Sep	3	1
Miscanthus sacchariflorus 'JM11-019'	JM11-019	38	14	PA	Sep	3	1
Miscanthus sacchariflorus 'JM11-019'	JM11-019	39	15	PA	Sep	3	1
Miscanthus sacchariflorus 'JM11-019'	JM11-019	40	16	PA	Oct	3	1
Miscanthus sacchariflorus 'JM11-019'	JM11-019	41	17	PA	Oct	3	1
Miscanthus sacchariflorus 'JM11-019'	JM11-019	42	18	PA	Oct	3	1
Miscanthus sacchariflorus 'JM11-019'	JM11-019	43	19	PA	Nov	3	1
Miscanthus sacchariflorus 'JM11-019'	JM11-019	44	20	PA	Nov	3	1
Miscanthus sacchariflorus 'JM11-019'	JM11-019	45	21	PA	Nov	3	1
Miscanthus sacchariflorus 'JM11-040'	JM11-040	46	1	control	control
Miscanthus sacchariflorus 'JM11-040'	JM11-040	47	2	control	control
Miscanthus sacchariflorus 'JM11-040'	JM11-040	48	3	control	control
Miscanthus sacchariflorus 'JM11-040'	JM11-040	49	4	Tall House	Sep	3	1
Miscanthus sacchariflorus 'JM11-040'	JM11-040	50	5	Tall House	Sep	3	1
Miscanthus sacchariflorus 'JM11-040'	JM11-040	51	6	Tall House	Sep	3	1
Miscanthus sacchariflorus 'JM11-040'	JM11-040	52	7	Tall House	Oct	3	1
Miscanthus sacchariflorus 'JM11-040'	JM11-040	53	8	Tall House	Oct	3	1
Miscanthus sacchariflorus 'JM11-040'	JM11-040	54	9	Tall House	Oct	3	1
Miscanthus sacchariflorus 'JM11-040'	JM11-040	55	10	Tall House	Nov	3	1
Miscanthus sacchariflorus 'JM11-040'	JM11-040	56	11	Tall House	Nov	3	1
Miscanthus sacchariflorus 'JM11-040'	JM11-040	57	12	Tall House	Nov	3	1
Miscanthus sacchariflorus 'JM11-040'	JM11-040	58	13	PA	Sep	3	1
Miscanthus sacchariflorus 'JM11-040'	JM11-040	59	14	PA	Sep	3	1
Miscanthus sacchariflorus 'JM11-040'	JM11-040	60	15	PA	Sep	3	1
Miscanthus sacchariflorus 'JM11-040'	JM11-040	61	16	PA	Oct	3	1
Miscanthus sacchariflorus 'JM11-040'	JM11-040	62	17	PA	Oct	3	1
Miscanthus sacchariflorus 'JM11-040'	JM11-040	63	18	PA	Oct	3	1
Miscanthus sacchariflorus 'JM11-040'	JM11-040	64	19	PA	Nov	3	1
Miscanthus sacchariflorus 'JM11-040'	JM11-040	65	20	PA	Nov	3	1
Miscanthus sacchariflorus 'JM11-040'	JM11-040	66	21	PA	Nov	3	1
Miscanthus sacchariflorus 'Tohoku-2010-036'	Tohoku-2010-036	67	1	control	control			64		71		71	2	Medium														Y
Miscanthus sacchariflorus 'Tohoku-2010-036'	Tohoku-2010-036	68	2	control	control			64		71		71	1	Medium														Y
Miscanthus sacchariflorus 'Tohoku-2010-036'	Tohoku-2010-036	69	3	control	control			64		71		71	1	Medium														Y
Miscanthus sacchariflorus 'Tohoku-2010-036'	Tohoku-2010-036	70	4	Tall House	Sep	3	1
Miscanthus sacchariflorus 'Tohoku-2010-036'	Tohoku-2010-036	71	5	Tall House	Sep	3	1
Miscanthus sacchariflorus 'Tohoku-2010-036'	Tohoku-2010-036	72	6	Tall House	Sep	3	1
Miscanthus sacchariflorus 'Tohoku-2010-036'	Tohoku-2010-036	73	7	Tall House	Oct	3	1
Miscanthus sacchariflorus 'Tohoku-2010-036'	Tohoku-2010-036	74	8	Tall House	Oct	3	1
Miscanthus sacchariflorus 'Tohoku-2010-036'	Tohoku-2010-036	75	9	Tall House	Oct	3	1
Miscanthus sacchariflorus 'Tohoku-2010-036'	Tohoku-2010-036	76	10	Tall House	Nov	3	1
Miscanthus sacchariflorus 'Tohoku-2010-036'	Tohoku-2010-036	77	11	Tall House	Nov	3	1
Miscanthus sacchariflorus 'Tohoku-2010-036'	Tohoku-2010-036	78	12	Tall House	Nov	3	1
Miscanthus sacchariflorus 'Tohoku-2010-036'	Tohoku-2010-036	79	13	PA	Sep	3	1
Miscanthus sacchariflorus 'Tohoku-2010-036'	Tohoku-2010-036	80	14	PA	Sep	3	1
Miscanthus sacchariflorus 'Tohoku-2010-036'	Tohoku-2010-036	81	15	PA	Sep	3	1
Miscanthus sacchariflorus 'Tohoku-2010-036'	Tohoku-2010-036	82	16	PA	Oct	3	1
Miscanthus sacchariflorus 'Tohoku-2010-036'	Tohoku-2010-036	83	17	PA	Oct	3	1
Miscanthus sacchariflorus 'Tohoku-2010-036'	Tohoku-2010-036	84	18	PA	Oct	3	1
Miscanthus sacchariflorus 'Tohoku-2010-036'	Tohoku-2010-036	85	19	PA	Nov	3	1
Miscanthus sacchariflorus 'Tohoku-2010-036'	Tohoku-2010-036	86	20	PA	Nov	3	1
Miscanthus sacchariflorus 'Tohoku-2010-036'	Tohoku-2010-036	87	21	PA	Nov	3	1
Miscanthus sacchariflorus 'Tohoku-2010-025'	Tohoku-2010-025	88	1	control	control			64		78		78	2	Medium															Y
Miscanthus sacchariflorus 'Tohoku-2010-025'	Tohoku-2010-025	89	2	control	control			71		78		78	1	Medium															Y
Miscanthus sacchariflorus 'Tohoku-2010-025'	Tohoku-2010-025	90	3	control	control			64		71		71	2	Medium														Y
Miscanthus sacchariflorus 'Tohoku-2010-025'	Tohoku-2010-025	91	4	Tall House	Sep	3	1
Miscanthus sacchariflorus 'Tohoku-2010-025'	Tohoku-2010-025	92	5	Tall House	Sep	3	1	92		92		92	3	Medium																	Y
Miscanthus sacchariflorus 'Tohoku-2010-025'	Tohoku-2010-025	93	6	Tall House	Sep	3	1
Miscanthus sacchariflorus 'Tohoku-2010-025'	Tohoku-2010-025	94	7	Tall House	Oct	3	1
Miscanthus sacchariflorus 'Tohoku-2010-025'	Tohoku-2010-025	95	8	Tall House	Oct	3	1
Miscanthus sacchariflorus 'Tohoku-2010-025'	Tohoku-2010-025	96	9	Tall House	Oct	3	1
Miscanthus sacchariflorus 'Tohoku-2010-025'	Tohoku-2010-025	97	10	Tall House	Nov	3	1
Miscanthus sacchariflorus 'Tohoku-2010-025'	Tohoku-2010-025	98	11	Tall House	Nov	3	1
Miscanthus sacchariflorus 'Tohoku-2010-025'	Tohoku-2010-025	99	12	Tall House	Nov	3	1
Miscanthus sacchariflorus 'Tohoku-2010-025'	Tohoku-2010-025	100	13	PA	Sep	3	1
Miscanthus sacchariflorus 'Tohoku-2010-025'	Tohoku-2010-025	101	14	PA	Sep	3	1	126		126		127	1	Medium																						Y
Miscanthus sacchariflorus 'Tohoku-2010-025'	Tohoku-2010-025	102	15	PA	Sep	3	1
Miscanthus sacchariflorus 'Tohoku-2010-025'	Tohoku-2010-025	103	16	PA	Oct	3	1
Miscanthus sacchariflorus 'Tohoku-2010-025'	Tohoku-2010-025	104	17	PA	Oct	3	1
Miscanthus sacchariflorus 'Tohoku-2010-025'	Tohoku-2010-025	105	18	PA	Oct	3	1
Miscanthus sacchariflorus 'Tohoku-2010-025'	Tohoku-2010-025	106	19	PA	Nov	3	1
Miscanthus sacchariflorus 'Tohoku-2010-025'	Tohoku-2010-025	107	20	PA	Nov	3	1
Miscanthus sacchariflorus 'Tohoku-2010-025'	Tohoku-2010-025	108	21	PA	Nov	3	1
Miscanthus sacchariflorus 'Gifu-2010-008'	Gifu-2010-008	109	1	control	control
Miscanthus sacchariflorus 'Gifu-2010-008'	Gifu-2010-008	110	2	control	control
Miscanthus sacchariflorus 'Gifu-2010-008'	Gifu-2010-008	111	3	control	control
Miscanthus sacchariflorus 'Gifu-2010-008'	Gifu-2010-008	112	4	Tall House	Sep	3	1
Miscanthus sacchariflorus 'Gifu-2010-008'	Gifu-2010-008	113	5	Tall House	Sep	3	1
Miscanthus sacchariflorus 'Gifu-2010-008'	Gifu-2010-008	114	6	Tall House	Sep	3	1
Miscanthus sacchariflorus 'Gifu-2010-008'	Gifu-2010-008	115	7	Tall House	Oct	3	1
Miscanthus sacchariflorus 'Gifu-2010-008'	Gifu-2010-008	116	8	Tall House	Oct	3	1
Miscanthus sacchariflorus 'Gifu-2010-008'	Gifu-2010-008	117	9	Tall House	Oct	3	1
Miscanthus sacchariflorus 'Gifu-2010-008'	Gifu-2010-008	118	10	Tall House	Nov	3	1
Miscanthus sacchariflorus 'Gifu-2010-008'	Gifu-2010-008	119	11	Tall House	Nov	3	1
Miscanthus sacchariflorus 'Gifu-2010-008'	Gifu-2010-008	120	12	Tall House	Nov	3	1
Miscanthus sacchariflorus 'Gifu-2010-008'	Gifu-2010-008	121	13	PA	Sep	3	1
Miscanthus sacchariflorus 'Gifu-2010-008'	Gifu-2010-008	122	14	PA	Sep	3	1
Miscanthus sacchariflorus 'Gifu-2010-008'	Gifu-2010-008	123	15	PA	Sep	3	1
Miscanthus sacchariflorus 'Gifu-2010-008'	Gifu-2010-008	124	16	PA	Oct	3	1
Miscanthus sacchariflorus 'Gifu-2010-008'	Gifu-2010-008	125	17	PA	Oct	3	1
Miscanthus sacchariflorus 'Gifu-2010-008'	Gifu-2010-008	126	18	PA	Oct	3	1
Miscanthus sacchariflorus 'Gifu-2010-008'	Gifu-2010-008	127	19	PA	Nov	3	1
Miscanthus sacchariflorus 'Gifu-2010-008'	Gifu-2010-008	128	20	PA	Nov	3	1
Miscanthus sacchariflorus 'Gifu-2010-008'	Gifu-2010-008	129	21	PA	Nov	3	1
Miscanthus sacchariflorus 'Tohoku-2010-037'	Tohoku-2010-037	130	1	control	control
Miscanthus sacchariflorus 'Tohoku-2010-037'	Tohoku-2010-037	131	2	control	control			71		78		78	1	Medium															Y
Miscanthus sacchariflorus 'Tohoku-2010-037'	Tohoku-2010-037	132	3	control	control
Miscanthus sacchariflorus 'Tohoku-2010-037'	Tohoku-2010-037	133	4	Tall House	Sep	3	1
Miscanthus sacchariflorus 'Tohoku-2010-037'	Tohoku-2010-037	134	5	Tall House	Sep	3	1
Miscanthus sacchariflorus 'Tohoku-2010-037'	Tohoku-2010-037	135	6	Tall House	Sep	3	1
Miscanthus sacchariflorus 'Tohoku-2010-037'	Tohoku-2010-037	136	7	Tall House	Oct	3	1
Miscanthus sacchariflorus 'Tohoku-2010-037'	Tohoku-2010-037	137	8	Tall House	Oct	3	1
Miscanthus sacchariflorus 'Tohoku-2010-037'	Tohoku-2010-037	138	9	Tall House	Oct	3	1
Miscanthus sacchariflorus 'Tohoku-2010-037'	Tohoku-2010-037	139	10	Tall House	Nov	3	1
Miscanthus sacchariflorus 'Tohoku-2010-037'	Tohoku-2010-037	140	11	Tall House	Nov	3	1
Miscanthus sacchariflorus 'Tohoku-2010-037'	Tohoku-2010-037	141	12	Tall House	Nov	3	1
Miscanthus sacchariflorus 'Tohoku-2010-037'	Tohoku-2010-037	142	13	PA	Sep	3	1
Miscanthus sacchariflorus 'Tohoku-2010-037'	Tohoku-2010-037	143	14	PA	Sep	3	1
Miscanthus sacchariflorus 'Tohoku-2010-037'	Tohoku-2010-037	144	15	PA	Sep	3	1
Miscanthus sacchariflorus 'Tohoku-2010-037'	Tohoku-2010-037	145	16	PA	Oct	3	1
Miscanthus sacchariflorus 'Tohoku-2010-037'	Tohoku-2010-037	146	17	PA	Oct	3	1
Miscanthus sacchariflorus 'Tohoku-2010-037'	Tohoku-2010-037	147	18	PA	Oct	3	1
Miscanthus sacchariflorus 'Tohoku-2010-037'	Tohoku-2010-037	148	19	PA	Nov	3	1
Miscanthus sacchariflorus 'Tohoku-2010-037'	Tohoku-2010-037	149	20	PA	Nov	3	1
Miscanthus sacchariflorus 'Tohoku-2010-037'	Tohoku-2010-037	150	21	PA	Nov	3	1
Miscanthus sacchariflorus 'Gifu-2010-024'	Gifu-2010-024	151	1	control	control
Miscanthus sacchariflorus 'Gifu-2010-024'	Gifu-2010-024	152	2	control	control
Miscanthus sacchariflorus 'Gifu-2010-024'	Gifu-2010-024	153	3	control	control
Miscanthus sacchariflorus 'Gifu-2010-024'	Gifu-2010-024	154	4	Tall House	Sep	3	1
Miscanthus sacchariflorus 'Gifu-2010-024'	Gifu-2010-024	155	5	Tall House	Sep	3	1
Miscanthus sacchariflorus 'Gifu-2010-024'	Gifu-2010-024	156	6	Tall House	Sep	3	1
Miscanthus sacchariflorus 'Gifu-2010-024'	Gifu-2010-024	157	7	Tall House	Oct	3	1
Miscanthus sacchariflorus 'Gifu-2010-024'	Gifu-2010-024	158	8	Tall House	Oct	3	1
Miscanthus sacchariflorus 'Gifu-2010-024'	Gifu-2010-024	159	9	Tall House	Oct	3	1
Miscanthus sacchariflorus 'Gifu-2010-024'	Gifu-2010-024	160	10	Tall House	Nov	3	1
Miscanthus sacchariflorus 'Gifu-2010-024'	Gifu-2010-024	161	11	Tall House	Nov	3	1
Miscanthus sacchariflorus 'Gifu-2010-024'	Gifu-2010-024	162	12	Tall House	Nov	3	1
Miscanthus sacchariflorus 'Gifu-2010-024'	Gifu-2010-024	163	13	PA	Sep	3	1
Miscanthus sacchariflorus 'Gifu-2010-024'	Gifu-2010-024	164	14	PA	Sep	3	1
Miscanthus sacchariflorus 'Gifu-2010-024'	Gifu-2010-024	165	15	PA	Sep	3	1
Miscanthus sacchariflorus 'Gifu-2010-024'	Gifu-2010-024	166	16	PA	Oct	3	1	120
Miscanthus sacchariflorus 'Gifu-2010-024'	Gifu-2010-024	167	17	PA	Oct	3	1
Miscanthus sacchariflorus 'Gifu-2010-024'	Gifu-2010-024	168	18	PA	Oct	3	1
Miscanthus sacchariflorus 'Gifu-2010-024'	Gifu-2010-024	169	19	PA	Nov	3	1
Miscanthus sacchariflorus 'Gifu-2010-024'	Gifu-2010-024	170	20	PA	Nov	3	1
Miscanthus sacchariflorus 'Gifu-2010-024'	Gifu-2010-024	171	21	PA	Nov	3	1
Miscanthus ×giganteus 4x 'PF30153'	UI11-00035	172	1	control	control
Miscanthus ×giganteus 4x 'PF30153'	UI11-00035	173	2	control	control
Miscanthus ×giganteus 4x 'PF30153'	UI11-00035	174	3	control	control
Miscanthus ×giganteus 4x 'PF30153'	UI11-00035	175	4	Tall House	Sep	3	1
Miscanthus ×giganteus 4x 'PF30153'	UI11-00035	176	5	Tall House	Sep	3	1
Miscanthus ×giganteus 4x 'PF30153'	UI11-00035	177	6	Tall House	Sep	3	1
Miscanthus ×giganteus 4x 'PF30153'	UI11-00035	178	7	Tall House	Oct	3	1
Miscanthus ×giganteus 4x 'PF30153'	UI11-00035	179	8	Tall House	Oct	3	1
Miscanthus ×giganteus 4x 'PF30153'	UI11-00035	180	9	Tall House	Oct	3	1
Miscanthus ×giganteus 4x 'PF30153'	UI11-00035	181	10	Tall House	Nov	3	1
Miscanthus ×giganteus 4x 'PF30153'	UI11-00035	182	11	Tall House	Nov	3	1
Miscanthus ×giganteus 4x 'PF30153'	UI11-00035	183	12	Tall House	Nov	3	1
Miscanthus ×giganteus 4x 'PF30153'	UI11-00035	184	13	PA	Sep	3	1
Miscanthus ×giganteus 4x 'PF30153'	UI11-00035	185	14	PA	Sep	3	1
Miscanthus ×giganteus 4x 'PF30153'	UI11-00035	186	15	PA	Sep	3	1
Miscanthus ×giganteus 4x 'PF30153'	UI11-00035	187	16	PA	Oct	3	1
Miscanthus ×giganteus 4x 'PF30153'	UI11-00035	188	17	PA	Oct	3	1
Miscanthus ×giganteus 4x 'PF30153'	UI11-00035	189	18	PA	Oct	3	1
Miscanthus ×giganteus 4x 'PF30153'	UI11-00035	190	19	PA	Nov	3	1
Miscanthus ×giganteus 4x 'PF30153'	UI11-00035	191	20	PA	Nov	3	1
Miscanthus ×giganteus 4x 'PF30153'	UI11-00035	192	21	PA	Nov	3	1
Miscanthus ×giganteus 4x 'PF30157'	UI11-00039	193	1	control	control
Miscanthus ×giganteus 4x 'PF30157'	UI11-00039	194	2	control	control
Miscanthus ×giganteus 4x 'PF30157'	UI11-00039	195	3	control	control
Miscanthus ×giganteus 4x 'PF30157'	UI11-00039	196	4	Tall House	Sep	3	1
Miscanthus ×giganteus 4x 'PF30157'	UI11-00039	197	5	Tall House	Sep	3	1
Miscanthus ×giganteus 4x 'PF30157'	UI11-00039	198	6	Tall House	Sep	3	1
Miscanthus ×giganteus 4x 'PF30157'	UI11-00039	199	7	Tall House	Oct	3	1
Miscanthus ×giganteus 4x 'PF30157'	UI11-00039	200	8	Tall House	Oct	3	1
Miscanthus ×giganteus 4x 'PF30157'	UI11-00039	201	9	Tall House	Oct	3	1
Miscanthus ×giganteus 4x 'PF30157'	UI11-00039	202	10	Tall House	Nov	3	1
Miscanthus ×giganteus 4x 'PF30157'	UI11-00039	203	11	Tall House	Nov	3	1
Miscanthus ×giganteus 4x 'PF30157'	UI11-00039	204	12	Tall House	Nov	3	1
Miscanthus ×giganteus 4x 'PF30157'	UI11-00039	205	13	PA	Sep	3	1
Miscanthus ×giganteus 4x 'PF30157'	UI11-00039	206	14	PA	Sep	3	1
Miscanthus ×giganteus 4x 'PF30157'	UI11-00039	207	15	PA	Sep	3	1
Miscanthus ×giganteus 4x 'PF30157'	UI11-00039	208	16	PA	Oct	3	1
Miscanthus ×giganteus 4x 'PF30157'	UI11-00039	209	17	PA	Oct	3	1
Miscanthus ×giganteus 4x 'PF30157'	UI11-00039	210	18	PA	Oct	3	1
Miscanthus ×giganteus 4x 'PF30157'	UI11-00039	211	19	PA	Nov	3	1
Miscanthus ×giganteus 4x 'PF30157'	UI11-00039	212	20	PA	Nov	3	1
Miscanthus ×giganteus 4x 'PF30157'	UI11-00039	213	21	PA	Nov	3	1
Miscanthus sacchariflorus 'RU2012-112'	RU2012-112	214	1	control	control												42693
Miscanthus sacchariflorus 'RU2012-112'	RU2012-112	215	2	control	control												42693
Miscanthus sacchariflorus 'RU2012-112'	RU2012-112	216	3	control	control												42693
Miscanthus sacchariflorus 'RU2012-112'	RU2012-112	217	4	Tall House	Sep	3	1
Miscanthus sacchariflorus 'RU2012-112'	RU2012-112	218	5	Tall House	Sep	3	1
Miscanthus sacchariflorus 'RU2012-112'	RU2012-112	219	6	Tall House	Sep	3	1
Miscanthus sacchariflorus 'RU2012-112'	RU2012-112	220	7	Tall House	Oct	3	1
Miscanthus sacchariflorus 'RU2012-112'	RU2012-112	221	8	Tall House	Oct	3	1
Miscanthus sacchariflorus 'RU2012-112'	RU2012-112	222	9	Tall House	Oct	3	1
Miscanthus sacchariflorus 'RU2012-112'	RU2012-112	223	10	Tall House	Nov	3	1
Miscanthus sacchariflorus 'RU2012-112'	RU2012-112	224	11	Tall House	Nov	3	1
Miscanthus sacchariflorus 'RU2012-112'	RU2012-112	225	12	Tall House	Nov	3	1
Miscanthus sacchariflorus 'RU2012-112'	RU2012-112	226	13	PA	Sep	3	1										42693
Miscanthus sacchariflorus 'RU2012-112'	RU2012-112	227	14	PA	Sep	3	1										42693
Miscanthus sacchariflorus 'RU2012-112'	RU2012-112	228	15	PA	Sep	3	1										42693
Miscanthus sacchariflorus 'RU2012-112'	RU2012-112	229	16	PA	Oct	3	1
Miscanthus sacchariflorus 'RU2012-112'	RU2012-112	230	17	PA	Oct	3	1
Miscanthus sacchariflorus 'RU2012-112'	RU2012-112	231	18	PA	Oct	3	1
Miscanthus sacchariflorus 'RU2012-112'	RU2012-112	232	19	PA	Nov	3	1
Miscanthus sacchariflorus 'RU2012-112'	RU2012-112	233	20	PA	Nov	3	1
Miscanthus sacchariflorus 'RU2012-112'	RU2012-112	234	21	PA	Nov	3	1
Miscanthus sacchariflorus 'RU2012-016'	RU2012-016	235	1	control	control
Miscanthus sacchariflorus 'RU2012-016'	RU2012-016	236	2	control	control
Miscanthus sacchariflorus 'RU2012-016'	RU2012-016	237	3	control	control
Miscanthus sacchariflorus 'RU2012-016'	RU2012-016	238	4	Tall House	Sep	3	1
Miscanthus sacchariflorus 'RU2012-016'	RU2012-016	239	5	Tall House	Sep	3	1
Miscanthus sacchariflorus 'RU2012-016'	RU2012-016	240	6	Tall House	Sep	3	1
Miscanthus sacchariflorus 'RU2012-016'	RU2012-016	241	7	Tall House	Oct	3	1
Miscanthus sacchariflorus 'RU2012-016'	RU2012-016	242	8	Tall House	Oct	3	1
Miscanthus sacchariflorus 'RU2012-016'	RU2012-016	243	9	Tall House	Oct	3	1
Miscanthus sacchariflorus 'RU2012-016'	RU2012-016	244	10	Tall House	Nov	3	1
Miscanthus sacchariflorus 'RU2012-016'	RU2012-016	245	11	Tall House	Nov	3	1
Miscanthus sacchariflorus 'RU2012-016'	RU2012-016	246	12	Tall House	Nov	3	1
Miscanthus sacchariflorus 'RU2012-016'	RU2012-016	247	13	PA	Sep	3	1
Miscanthus sacchariflorus 'RU2012-016'	RU2012-016	248	14	PA	Sep	3	1
Miscanthus sacchariflorus 'RU2012-016'	RU2012-016	249	15	PA	Sep	3	1
Miscanthus sacchariflorus 'RU2012-016'	RU2012-016	250	16	PA	Oct	3	1
Miscanthus sacchariflorus 'RU2012-016'	RU2012-016	251	17	PA	Oct	3	1
Miscanthus sacchariflorus 'RU2012-016'	RU2012-016	252	18	PA	Oct	3	1
Miscanthus sacchariflorus 'RU2012-016'	RU2012-016	253	19	PA	Nov	3	1
Miscanthus sacchariflorus 'RU2012-016'	RU2012-016	254	20	PA	Nov	3	1
Miscanthus sacchariflorus 'RU2012-016'	RU2012-016	255	21	PA	Nov	3	1
Miscanthus sacchariflorus 'RU2012-037'	RU2012-037	256	1	control	control			71		78		78	2	Low			42679												Y
Miscanthus sacchariflorus 'RU2012-037'	RU2012-037	257	2	control	control			71		78		78	2	Low			42679												Y
Miscanthus sacchariflorus 'RU2012-037'	RU2012-037	258	3	control	control			71		78		78	2	Low			42679												Y
Miscanthus sacchariflorus 'RU2012-037'	RU2012-037	259	4	Tall House	Sep	3	1	85	92	92	92	92	3	Low	3	Low	42706														Y
Miscanthus sacchariflorus 'RU2012-037'	RU2012-037	260	5	Tall House	Sep	3	1	85	92	92	92	92	4	Low	4	Low	42706														Y
Miscanthus sacchariflorus 'RU2012-037'	RU2012-037	261	6	Tall House	Sep	3	1
Miscanthus sacchariflorus 'RU2012-037'	RU2012-037	262	7	Tall House	Oct	3	1
Miscanthus sacchariflorus 'RU2012-037'	RU2012-037	263	8	Tall House	Oct	3	1
Miscanthus sacchariflorus 'RU2012-037'	RU2012-037	264	9	Tall House	Oct	3	1
Miscanthus sacchariflorus 'RU2012-037'	RU2012-037	265	10	Tall House	Nov	3	1
Miscanthus sacchariflorus 'RU2012-037'	RU2012-037	266	11	Tall House	Nov	3	1
Miscanthus sacchariflorus 'RU2012-037'	RU2012-037	267	12	Tall House	Nov	3	1
Miscanthus sacchariflorus 'RU2012-037'	RU2012-037	268	13	PA	Sep	3	1										42693
Miscanthus sacchariflorus 'RU2012-037'	RU2012-037	269	14	PA	Sep	3	1										42693
Miscanthus sacchariflorus 'RU2012-037'	RU2012-037	270	15	PA	Sep	3	1										42693
Miscanthus sacchariflorus 'RU2012-037'	RU2012-037	271	16	PA	Oct	3	1	106	106	126	126	127	15	Low	15	Low																				Y	Y
Miscanthus sacchariflorus 'RU2012-037'	RU2012-037	272	17	PA	Oct	3	1	106	106	126	126	127	8	Low	8	Low																				Y	Y
Miscanthus sacchariflorus 'RU2012-037'	RU2012-037	273	18	PA	Oct	3	1	106	106	126	126	127	8	Low	8	Low																				Y	Y
Miscanthus sacchariflorus 'RU2012-037'	RU2012-037	274	19	PA	Nov	3	1
Miscanthus sacchariflorus 'RU2012-037'	RU2012-037	275	20	PA	Nov	3	1
Miscanthus sacchariflorus 'RU2012-037'	RU2012-037	276	21	PA	Nov	3	1
Miscanthus sacchariflorus 'RU2012-050'	RU2012-050	277	1	control	control												42693
Miscanthus sacchariflorus 'RU2012-050'	RU2012-050	278	2	control	control												42693
Miscanthus sacchariflorus 'RU2012-050'	RU2012-050	279	3	control	control												42693
Miscanthus sacchariflorus 'RU2012-050'	RU2012-050	280	4	Tall House	Sep	3	1
Miscanthus sacchariflorus 'RU2012-050'	RU2012-050	281	5	Tall House	Sep	3	1
Miscanthus sacchariflorus 'RU2012-050'	RU2012-050	282	6	Tall House	Sep	3	1
Miscanthus sacchariflorus 'RU2012-050'	RU2012-050	283	7	Tall House	Oct	3	1
Miscanthus sacchariflorus 'RU2012-050'	RU2012-050	284	8	Tall House	Oct	3	1
Miscanthus sacchariflorus 'RU2012-050'	RU2012-050	285	9	Tall House	Oct	3	1
Miscanthus sacchariflorus 'RU2012-050'	RU2012-050	286	10	Tall House	Nov	3	1
Miscanthus sacchariflorus 'RU2012-050'	RU2012-050	287	11	Tall House	Nov	3	1
Miscanthus sacchariflorus 'RU2012-050'	RU2012-050	288	12	Tall House	Nov	3	1
Miscanthus sacchariflorus 'RU2012-050'	RU2012-050	289	13	PA	Sep	3	1
Miscanthus sacchariflorus 'RU2012-050'	RU2012-050	290	14	PA	Sep	3	1
Miscanthus sacchariflorus 'RU2012-050'	RU2012-050	291	15	PA	Sep	3	1
Miscanthus sacchariflorus 'RU2012-050'	RU2012-050	292	16	PA	Oct	3	1	106	106	126	126	134	8	Low	8	Low																				Y	Y
Miscanthus sacchariflorus 'RU2012-050'	RU2012-050	293	17	PA	Oct	3	1	106	106	126	126	134	4	Low	5	Low																				Y	Y
Miscanthus sacchariflorus 'RU2012-050'	RU2012-050	294	18	PA	Oct	3	1	106	106	126	126	134	4	Low	7	Low																				Y	Y
Miscanthus sacchariflorus 'RU2012-050'	RU2012-050	295	19	PA	Nov	3	1
Miscanthus sacchariflorus 'RU2012-050'	RU2012-050	296	20	PA	Nov	3	1
Miscanthus sacchariflorus 'RU2012-050'	RU2012-050	297	21	PA	Nov	3	1
Miscanthus sacchariflorus 'RU2012-078'	RU2012-078	298	1	control	control												42693
Miscanthus sacchariflorus 'RU2012-078'	RU2012-078	299	2	control	control												42693
Miscanthus sacchariflorus 'RU2012-078'	RU2012-078	300	3	control	control												42693
Miscanthus sacchariflorus 'RU2012-078'	RU2012-078	301	4	Tall House	Sep	3	1	85		92		92	2	Low			42700														Y
Miscanthus sacchariflorus 'RU2012-078'	RU2012-078	302	5	Tall House	Sep	3	1	85		92		92	4	Low			42700														Y
Miscanthus sacchariflorus 'RU2012-078'	RU2012-078	303	6	Tall House	Sep	3	1	85		92		92	2	Low			42700														Y
Miscanthus sacchariflorus 'RU2012-078'	RU2012-078	304	7	Tall House	Oct	3	1
Miscanthus sacchariflorus 'RU2012-078'	RU2012-078	305	8	Tall House	Oct	3	1
Miscanthus sacchariflorus 'RU2012-078'	RU2012-078	306	9	Tall House	Oct	3	1
Miscanthus sacchariflorus 'RU2012-078'	RU2012-078	307	10	Tall House	Nov	3	1
Miscanthus sacchariflorus 'RU2012-078'	RU2012-078	308	11	Tall House	Nov	3	1
Miscanthus sacchariflorus 'RU2012-078'	RU2012-078	309	12	Tall House	Nov	3	1
Miscanthus sacchariflorus 'RU2012-078'	RU2012-078	310	13	PA	Sep	3	1										42700
Miscanthus sacchariflorus 'RU2012-078'	RU2012-078	311	14	PA	Sep	3	1										42700
Miscanthus sacchariflorus 'RU2012-078'	RU2012-078	312	15	PA	Sep	3	1										42700
Miscanthus sacchariflorus 'RU2012-078'	RU2012-078	313	16	PA	Oct	3	1	106	106	126	126	134	10	Low	10	Low																				Y	Y
Miscanthus sacchariflorus 'RU2012-078'	RU2012-078	314	17	PA	Oct	3	1	106	106	126	126	134	10	Low	10	Low																				Y	Y
Miscanthus sacchariflorus 'RU2012-078'	RU2012-078	315	18	PA	Oct	3	1	106	106	126	126	134	8	Low	8	Low																				Y	Y
Miscanthus sacchariflorus 'RU2012-078'	RU2012-078	316	19	PA	Nov	3	1
Miscanthus sacchariflorus 'RU2012-078'	RU2012-078	317	20	PA	Nov	3	1
Miscanthus sacchariflorus 'RU2012-078'	RU2012-078	318	21	PA	Nov	3	1
Miscanthus sacchariflorus 'RU2012-120'	RU2012-120	319	1	control	control												42693
Miscanthus sacchariflorus 'RU2012-120'	RU2012-120	320	2	control	control												42693
Miscanthus sacchariflorus 'RU2012-120'	RU2012-120	321	3	control	control												42693
Miscanthus sacchariflorus 'RU2012-120'	RU2012-120	322	4	Tall House	Sep	3	1
Miscanthus sacchariflorus 'RU2012-120'	RU2012-120	323	5	Tall House	Sep	3	1
Miscanthus sacchariflorus 'RU2012-120'	RU2012-120	324	6	Tall House	Sep	3	1
Miscanthus sacchariflorus 'RU2012-120'	RU2012-120	325	7	Tall House	Oct	3	1
Miscanthus sacchariflorus 'RU2012-120'	RU2012-120	326	8	Tall House	Oct	3	1
Miscanthus sacchariflorus 'RU2012-120'	RU2012-120	327	9	Tall House	Oct	3	1
Miscanthus sacchariflorus 'RU2012-120'	RU2012-120	328	10	Tall House	Nov	3	1
Miscanthus sacchariflorus 'RU2012-120'	RU2012-120	329	11	Tall House	Nov	3	1
Miscanthus sacchariflorus 'RU2012-120'	RU2012-120	330	12	Tall House	Nov	3	1
Miscanthus sacchariflorus 'RU2012-120'	RU2012-120	331	13	PA	Sep	3	1
Miscanthus sacchariflorus 'RU2012-120'	RU2012-120	332	14	PA	Sep	3	1
Miscanthus sacchariflorus 'RU2012-120'	RU2012-120	333	15	PA	Sep	3	1
Miscanthus sacchariflorus 'RU2012-120'	RU2012-120	334	16	PA	Oct	3	1
Miscanthus sacchariflorus 'RU2012-120'	RU2012-120	335	17	PA	Oct	3	1
Miscanthus sacchariflorus 'RU2012-120'	RU2012-120	336	18	PA	Oct	3	1
Miscanthus sacchariflorus 'RU2012-120'	RU2012-120	337	19	PA	Nov	3	1
Miscanthus sacchariflorus 'RU2012-120'	RU2012-120	338	20	PA	Nov	3	1
Miscanthus sacchariflorus 'RU2012-120'	RU2012-120	339	21	PA	Nov	3	1
Saccharum 'Saudi Arabia'	PI576871	1501	1	control	control
Saccharum 'Saudi Arabia'	PI576871	1502	2	control	control
Saccharum robustum 'MOL 6081'	UI13-00003	1503	1	control	control
Saccharum robustum 'MOL 6081'	UI13-00003	1504	2	control	control
Miscanthus/Saccharum 'US 87-1019'	US 87-1019	1505	1	control	control
Miscanthus/Saccharum 'US 87-1019'	US 87-1019	1506	2	control	control
Miscanthus/Saccharum 'US 87-1019'	US 87-1019	1507	3	control	control
Miscanthus/Saccharum 'US 87-1019'	US 87-1019	1508	4	control	control
Miscanthus/Saccharum 'US 87-1019'	US 87-1019	1509	5	control	control
Miscanthus/Saccharum 'US 87-1019'	US 87-1019	1510	6	control	control
Saccharum hybr. 'Ho91-552'	Ho91-552	1511	1	control	control			148		160		162																													Y
Saccharum hybr. 'Ho91-552'	Ho91-552	1512	2	control	control
Saccharum hybr. 'Ho91-552'	Ho91-552	1513	3	control	control
Saccharum hybr. 'Ho91-552'	Ho91-552	1514	4	control	control
Saccharum hybr. 'Ho91-552'	Ho91-552	1515	5	control	control
Saccharum hybr. 'Ho91-552'	Ho91-552	1516	6	control	control
Saccharum hybr. 'HoCP96-540'	HoCP96-540	1517	1	control	control
Saccharum hybr. 'HoCP96-540'	HoCP96-540	1518	2	control	control
Saccharum hybr. 'HoCP96-540'	HoCP96-540	1519	3	control	control
Saccharum hybr. 'HoCP96-540'	HoCP96-540	1520	4	control	control
Saccharum hybr. 'HoCP96-540'	HoCP96-540	1521	5	control	control
Saccharum hybr. 'HoCP96-540'	HoCP96-540	1522	6	control	control
Saccharum hybr. 'L09-105'	L09-105	1523	1	control	control
Saccharum hybr. 'L09-105'	L09-105	1524	2	control	control			119		130		134																									Y
Saccharum hybr. 'L09-105'	L09-105	1525	3	control	control
Saccharum hybr. 'L09-105'	L09-105	1526	4	control	control			135		160		162																													Y
Saccharum hybr. 'L09-105'	L09-105	1527	5	control	control			135		160		162																													Y
Saccharum hybr. 'L09-105'	L09-105	1528	6	control	control			126		145		148																											Y
Saccharum hybr. 'US 84-1058'	US 84-1058	1529	1	control	control
Saccharum hybr. 'US 84-1058'	US 84-1058	1530	2	control	control
Saccharum hybr. 'US 84-1058'	US 84-1058	1531	3	control	control
Saccharum hybr. 'US 84-1058'	US 84-1058	1532	4	control	control			211		225		225
Saccharum hybr. 'US 84-1058'	US 84-1058	1533	5	control	control
Saccharum hybr. 'US 84-1058'	US 84-1058	1534	6	control	control
Saccharum officinarum 'Ho02-144'	Ho02-144	1535	1	control	control
Saccharum officinarum 'Ho02-144'	Ho02-144	1536	2	control	control
Saccharum officinarum 'Ho02-144'	Ho02-144	1537	3	control	control
Saccharum officinarum 'Ho02-144'	Ho02-144	1538	4	control	control
Saccharum officinarum 'Ho02-144'	Ho02-144	1539	5	control	control
Saccharum officinarum 'Ho02-144'	Ho02-144	1540	6	control	control
Saccharum officinarum 'Ho06-9001'	Ho06-9001	1541	1	control	control
Saccharum officinarum 'Ho06-9001'	Ho06-9001	1542	2	control	control
Saccharum officinarum 'Ho06-9001'	Ho06-9001	1543	3	control	control
Saccharum officinarum 'Ho06-9001'	Ho06-9001	1544	4	control	control
Saccharum officinarum 'Ho06-9001'	Ho06-9001	1545	5	control	control
Saccharum officinarum 'Ho06-9001'	Ho06-9001	1546	6	control	control
Saccharum officinarum 'Ho06-9002'	Ho06-9002	1547	1	control	control			211		225		225
Saccharum officinarum 'Ho06-9002'	Ho06-9002	1548	2	control	control			211		225		225
Saccharum officinarum 'Ho06-9002'	Ho06-9002	1549	3	control	control			211		225		225
Saccharum officinarum 'Ho06-9002'	Ho06-9002	1550	4	control	control
Saccharum officinarum 'Ho06-9002'	Ho06-9002	1551	5	control	control
Saccharum officinarum 'Ho06-9002'	Ho06-9002	1552	6	control	control
Saccharum sp. 'L79-1002'	PI651501	1553	1	control	control			212		225		225
Saccharum sp. 'L79-1002'	PI651501	1554	2	control	control			212		225		225
Saccharum sp. 'L79-1002'	PI651501	1555	3	control	control
Saccharum sp. 'L79-1002'	PI651501	1556	4	control	control
Saccharum sp. 'L79-1002'	PI651501	1557	5	control	control
Saccharum sp. 'L79-1002'	PI651501	1558	6	control	control
Saccharum arundinaceum	UI11-00040	1559	1	control	control
Saccharum arundinaceum 'Purple People Greeter'	UI11-00041	1560	1	control	control			239		253		253
Saccharum bengalense 'US 67-0009-02'	PI318615	1561	1	control	control
Saccharum bengalense 'US 71-0122-01'	PI367838	1562	1	control	control
Saccharum spp. 'Fiji 17'	PI212268	1563	1	control	control
Saccharum spp. 'Fiji 17'	PI212268	1564	2	control	control
Saccharum spp. 'Fiji 53'	PI271853	1565	1	control	control
Saccharum spp. 'Fiji 53'	PI271853	1566	2	control	control
Saccharum spp. 'Fiji 54'	PI268060	1567	1	control	control
Saccharum spp. 'Fiji 54'	PI268060	1568	2	control	control
Saccharum spp. 'Fiji 55'	PI271854	1569	1	control	control
Saccharum spp. 'Fiji 55'	PI271854	1570	2	control	control
Saccharum spp. 'Fiji 57'	PI276960	1571	1	control	control
Saccharum spp. 'Fiji 57'	PI276960	1572	2	control	control
Saccharum spp. 'Fiji 59'	PI268061	1573	1	control	control
Saccharum spp. 'Fiji 59'	PI268061	1574	2	control	control
Putative miscane 'Raiatea'	Q37075	1575	1	control	control
Putative miscane 'Raiatea'	Q37075	1576	2	control	control
CP14-1613	CP14-1613	1577	1	control	control
CP14-1613	CP14-1613	1578	2	control	control
CP14-1931	CP14-1931	1579	1	control	control
CP14-1931	CP14-1931	1580	2	control	control
[truncated: 12 more columns]

## Sheet: pivot table 2016-2017
Average of duration	Column Labels
	control	control Total	PA			PA Total	Tall House			Tall House Total	(blank)	(blank) Total	Grand Total
Row Labels	control		Sep	Oct	Nov		Sep	Oct	Nov		(blank)
CP14-1613
CP14-1931
Miscanthus ×giganteus 'Illinois-6x.06 (Mxg2x-6)'
Miscanthus ×giganteus 4x 'PF30153'
Miscanthus ×giganteus 4x 'PF30157'
Miscanthus floridulus 'US56-0022-03'	148	148											148
Miscanthus sacchariflorus 'Gifu-2010-008'
Miscanthus sacchariflorus 'Gifu-2010-024'
Miscanthus sacchariflorus 'PMS-075'	78	78											78
Miscanthus sacchariflorus 'RU2012-112'
Miscanthus sacchariflorus 4x 'Tōhoku-2010-034'
Miscanthus sacchariflorus 'JM11-019'	71	71											71
Miscanthus sacchariflorus 'JM11-040'
Miscanthus sacchariflorus 'RU2012-016'
Miscanthus sacchariflorus 'RU2012-037'	78	78		127		127	92			92			99.875
Miscanthus sacchariflorus 'RU2012-050'				134		134							134
Miscanthus sacchariflorus 'RU2012-078'				134		134	92			92			113
Miscanthus sacchariflorus 'RU2012-120'
Miscanthus sacchariflorus 'Tohoku-2010-025'	75.6667	75.6667	127			127	92			92			89.2
Miscanthus sacchariflorus 'Tohoku-2010-036'	71	71											71
Miscanthus sacchariflorus 'Tohoku-2010-037'	78	78											78
Miscanthus sacchariflorus var. lutarioriparius 'PF30022'	92	92											92
Miscanthus sinensis 'PMS-204'
Miscanthus sinensis 'PMS-375'
Miscanthus sinensis 'PMS-436'
Miscanthus/Saccharum 'US 87-1019'
Putative miscane 'Raiatea'
Saccharum 'Saudi Arabia'
Saccharum arundinaceum
Saccharum arundinaceum 'Purple People Greeter'	253	253											253
Saccharum bengalense 'US 67-0009-02'
Saccharum bengalense 'US 71-0122-01'
Saccharum hybr. 'Ho91-552'	162	162											162
Saccharum hybr. 'HoCP96-540'
Saccharum hybr. 'L09-105'	151.5	151.5											151.5
Saccharum hybr. 'US 84-1058'	225	225											225
Saccharum officinarum 'Ho02-144'
Saccharum officinarum 'Ho06-9001'
Saccharum officinarum 'Ho06-9002'	225	225											225
Saccharum robustum 'MOL 6081'
Saccharum sp. 'L79-1002'	225	225											225
Saccharum spp. 'Fiji 17'
Saccharum spp. 'Fiji 53'
Saccharum spp. 'Fiji 54'
Saccharum spp. 'Fiji 55'
Saccharum spp. 'Fiji 57'
Saccharum spp. 'Fiji 59'
(blank)
Grand Total	133.067	133.067	127	131.667		131.2	92			92			127.304
